# Supplementary material for: Statistical characterization of therapeutic protein modifications
Source: Sci Rep. 2017 Aug 11;7:7896. doi: 10.1038/s41598-017-08333-y (PMC5554216; doi:10.1038/s41598-017-08333-y)
Supplement: Supplementary file 2 — Dataset 1 [file 41598_2017_8333_MOESM2_ESM.csv]

pos_pep	seq_pep	seq_mod
hc_0_42	EVQLVESGGGLVQPGGSLRLSCAASGYTFSSYWIEWVRQAPGK	EVQLVESGGGLVQPGGSLRLSC[+58]AASGYTFSSYW[+16]IEWVRQAPGK
hc_0_42	EVQLVESGGGLVQPGGSLRLSCAASGYTFSSYWIEWVRQAPGK	EVQLVESGGGLVQPGGSLRLSC[+58]AASGYTFSSYW[+20]IEWVRQAPGK
hc_0_42	EVQLVESGGGLVQPGGSLRLSCAASGYTFSSYWIEWVRQAPGK	EVQLVESGGGLVQPGGSLRLSC[+58]AASGYTFSSYW[+32]IEWVRQAPGK
hc_0_42	EVQLVESGGGLVQPGGSLRLSCAASGYTFSSYWIEWVRQAPGK	EVQLVESGGGLVQPGGSLRLSC[+58]AASGYTFSSYW[+4]IEWVRQAPGK
hc_0_42	EVQLVESGGGLVQPGGSLRLSCAASGYTFSSYWIEWVRQAPGK	EVQLVESGGGLVQPGGSLRLSC[+58]AASGYTFSSYWIEWVRQAPGK
hc_0_42	EVQLVESGGGLVQPGGSLRLSCAASGYTFSSYWIEWVRQAPGK	EVQLVESGGGLVQPGGSLRLSCAASGYTFSSYWIEWVRQAPGK
hc_0_64	EVQLVESGGGLVQPGGSLRLSCAASGYTFSSYWIEWVRQAPGKGLEWIGEILPGGGDTNYNEIFK	EVQLVESGGGLVQPGGSLRLSC[+58]AASGYTFSSYWIEWVRQAPGKGLEWIGEILPGGGDTNYNEIFK
hc_107_120	GQGTLVTVSSASTK	GQGTLVTVSSASTK
hc_121_132	GPSVFPLAPSSK	GPSVFPLAPSSK
hc_218_221	SCDK	SC[+1315.8]D[-18]K
hc_218_221	SCDK	SC[+1315.8]DK
hc_218_221	SCDK	SC[+1333.8]DK
hc_222_245	THTCPPCPAPELLGGPSVFLFPPK	THTC[+1315.8]PPC[+1315.8]PAPELLGGPSVFLFPPK
hc_222_245	THTCPPCPAPELLGGPSVFLFPPK	THTC[+1315.8]PPC[+58]PAPELLGGPSVFLFPPK
hc_222_245	THTCPPCPAPELLGGPSVFLFPPK	THTC[+1333.8]PPC[+1333.8]PAPELLGGPSVFLFPPK
hc_222_245	THTCPPCPAPELLGGPSVFLFPPK	THTC[+58]PPC[+1315.8]PAPELLGGPSVFLFPPK
hc_222_245	THTCPPCPAPELLGGPSVFLFPPK	THTC[+58]PPC[+58]PAPELLGGPSVFLFPPK
hc_222_245	THTCPPCPAPELLGGPSVFLFPPK	THTCPPCPAPELLGGPSVFLFPPK
hc_222_247	THTCPPCPAPELLGGPSVFLFPPKPK	THTC[+1315.8]PPC[+1315.8]PAPELLGGPSVFLFPPKPK
hc_222_247	THTCPPCPAPELLGGPSVFLFPPKPK	THTC[+1315.8]PPC[+1333.8]PAPELLGGPSVFLFPPKPK
hc_222_247	THTCPPCPAPELLGGPSVFLFPPKPK	THTC[+1315.8]PPC[+58]PAPELLGGPSVFLFPPKPK
hc_222_247	THTCPPCPAPELLGGPSVFLFPPKPK	THTC[+1333.8]PPC[+1315.8]PAPELLGGPSVFLFPPKPK
hc_222_247	THTCPPCPAPELLGGPSVFLFPPKPK	THTC[+58]PPC[+1315.8]PAPELLGGPSVFLFPPKPK
hc_222_247	THTCPPCPAPELLGGPSVFLFPPKPK	THTC[+58]PPC[+58]PAPELLGGPSVFLFPPKPK
hc_248_273	DTLMISRTPEVTCVVVDVSHEDPEVK	DTLM[+16]ISRTPEVTC[+58]VVVDVSHEDPEVK
hc_248_273	DTLMISRTPEVTCVVVDVSHEDPEVK	DTLM[+32]ISRTPEVTC[+58]VVVDVSHEDPEVK
hc_248_273	DTLMISRTPEVTCVVVDVSHEDPEVK	DTLMISRTPEVTC[+58]VVVDVSHEDPEVK
hc_248_273	DTLMISRTPEVTCVVVDVSHEDPEVK	DTLMISRTPEVTCVVVDVSHEDPEVK
hc_274_287	FNWYVDGVEVHNAK	FNWYVDGVEVHNAK
hc_288_316	TKPREEQYNSTYRVVSVLTVLHQDWLNGK	TKPREEQYN[+1095.4]STYRVVSVLTVLHQDWLNGK
hc_288_316	TKPREEQYNSTYRVVSVLTVLHQDWLNGK	TKPREEQYN[+1216.4]STYRVVSVLTVLHQDWLNGK
hc_288_316	TKPREEQYNSTYRVVSVLTVLHQDWLNGK	TKPREEQYN[+1298.5]STYRVVSVLTVLHQDWLNGK
hc_288_316	TKPREEQYNSTYRVVSVLTVLHQDWLNGK	TKPREEQYN[+1403.5]STYRVVSVLTVLHQDWLNGK
hc_288_316	TKPREEQYNSTYRVVSVLTVLHQDWLNGK	TKPREEQYN[+1444.5]STYRVVSVLTVLHQDWLN[+1]GK
hc_288_316	TKPREEQYNSTYRVVSVLTVLHQDWLNGK	TKPREEQYN[+1444.5]STYRVVSVLTVLHQDWLNGK
hc_288_316	TKPREEQYNSTYRVVSVLTVLHQDWLNGK	TKPREEQYN[+1606.6]STYRVVSVLTVLHQDWLNGK
hc_288_316	TKPREEQYNSTYRVVSVLTVLHQDWLNGK	TKPREEQYN[+1704.6]STYRVVSVLTVLHQDWLNGK
hc_288_316	TKPREEQYNSTYRVVSVLTVLHQDWLNGK	TKPREEQYN[+1768.6]STYRVVSVLTVLHQDWLNGK
hc_288_316	TKPREEQYNSTYRVVSVLTVLHQDWLNGK	TKPREEQYN[+2221.8]STYRVVSVLTVLHQDWLNGK
hc_288_316	TKPREEQYNSTYRVVSVLTVLHQDWLNGK	TKPREEQYNSTYRVVSVLTVLHQDWLNGK
hc_290_316	PREEQYNSTYRVVSVLTVLHQDWLNGK	PREEQYN[+1095.4]STYRVVSVLTVLHQDWLNGK
hc_290_316	PREEQYNSTYRVVSVLTVLHQDWLNGK	PREEQYN[+1216.4]STYRVVSVLTVLHQDWLNGK
hc_290_316	PREEQYNSTYRVVSVLTVLHQDWLNGK	PREEQYN[+1298.5]STYRVVSVLTVLHQDWLNGK
hc_290_316	PREEQYNSTYRVVSVLTVLHQDWLNGK	PREEQYN[+1444.5]STYRVVSVLTVLHQDWLN[+1]GK
hc_290_316	PREEQYNSTYRVVSVLTVLHQDWLNGK	PREEQYN[+1444.5]STYRVVSVLTVLHQDWLNGK
hc_290_316	PREEQYNSTYRVVSVLTVLHQDWLNGK	PREEQYN[+1606.6]STYRVVSVLTVLHQDWLNGK
hc_290_316	PREEQYNSTYRVVSVLTVLHQDWLNGK	PREEQYNSTYRVVSVLTVLHQDWLNGK
hc_326_333	ALPAPIEK	ALPAPIEK
hc_340_359	GQPREPQVYTLPPSREEMTK	GQPREPQVYTLPPSREEM[+16]TK
hc_340_359	GQPREPQVYTLPPSREEMTK	GQPREPQVYTLPPSREEMTK
hc_360_369	NQVSLTCLVK	NQVSLTCLVK
hc_370_391	GFYPSDIAVEWESNGQPENNYK	GFYPSDIAVEWESN[+1]GQPENNYK
hc_370_391	GFYPSDIAVEWESNGQPENNYK	GFYPSDIAVEWESNGQPEN[+1]NYK
hc_370_391	GFYPSDIAVEWESNGQPENNYK	GFYPSDIAVEWESNGQPENN[+1]YK
hc_370_391	GFYPSDIAVEWESNGQPENNYK	GFYPSDIAVEWESNGQPENNYK
hc_392_408	TTPPVLDSDGSFFLYSK	TTPPVLDSDGSFFLYSK
hc_392_413	TTPPVLDSDGSFFLYSKLTVDK	TTPPVLDSDGSFFLYSKLTVDK
hc_392_438	TTPPVLDSDGSFFLYSKLTVDKSRWQQGNVFSCSVMHEALHNHYTQK	TTPPVLDSDGSFFLYSKLTVDKSRWQQGNVFSCSVMHEALHNHYTQK
hc_414_438	SRWQQGNVFSCSVMHEALHNHYTQK	SRWQQGNVFSC[+58]SVM[+16]HEALHNHYTQK
hc_414_438	SRWQQGNVFSCSVMHEALHNHYTQK	SRWQQGNVFSC[+58]SVMHEALHNHYTQK
hc_414_438	SRWQQGNVFSCSVMHEALHNHYTQK	SRWQQGNVFSCSVMHEALHNHYTQK
hc_43_64	GLEWIGEILPGGGDTNYNEIFK	GLEW[+16]IGEILPGGGDTNYNEIFK
hc_43_64	GLEWIGEILPGGGDTNYNEIFK	GLEWIGEILPGGGD[-18]TNYNEIFK
hc_43_64	GLEWIGEILPGGGDTNYNEIFK	GLEWIGEILPGGGDTN[+1]YNEIFK
hc_43_64	GLEWIGEILPGGGDTNYNEIFK	GLEWIGEILPGGGDTNYNEIFK
hc_43_75	GLEWIGEILPGGGDTNYNEIFKGRATFSADTSK	GLEWIGEILPGGGD[-18]TNYNEIFKGRATFSADTSK
hc_43_75	GLEWIGEILPGGGDTNYNEIFKGRATFSADTSK	GLEWIGEILPGGGDTNYNEIFK[+162.1]GRATFSADTSK
hc_43_75	GLEWIGEILPGGGDTNYNEIFKGRATFSADTSK	GLEWIGEILPGGGDTNYNEIFKGRATFSADTSK
hc_439_446	SLSLSPGK	SLSLSPGK
hc_439_446	SLSLSPGK	SLSLSPGK[-128.1]
hc_65_75	GRATFSADTSK	GRATFSADTSK
hc_76_120	NTAYLQMNSLRAEDTAVYYCTRRVPIRLDYWGQGTLVTVSSASTK	NTAYLQM[+16]NSLRAEDTAVYYC[+58]TRRVPIRLDYWGQGTLVTVSSASTK
hc_76_120	NTAYLQMNSLRAEDTAVYYCTRRVPIRLDYWGQGTLVTVSSASTK	NTAYLQM[+32]NSLRAEDTAVYYC[+58]TRRVPIRLDYWGQGTLVTVSSASTK
hc_76_120	NTAYLQMNSLRAEDTAVYYCTRRVPIRLDYWGQGTLVTVSSASTK	NTAYLQMNSLRAEDTAVYYC[+58]TRRVPIRLDYWGQGTLVTVSSASTK
hc_76_132	NTAYLQMNSLRAEDTAVYYCTRRVPIRLDYWGQGTLVTVSSASTKGPSVFPLAPSSK	NTAYLQMNSLRAEDTAVYYC[+58]TRRVPIRLDYWGQGTLVTVSSASTKGPSVFPLAPSSK
lc_0_23	DIQLTQSPSSLSASVGDRVTITCK	DIQLTQSPSSLSASVGDRVTITC[+58]K
lc_0_23	DIQLTQSPSSLSASVGDRVTITCK	DIQLTQSPSSLSASVGDRVTITCK
lc_0_42	DIQLTQSPSSLSASVGDRVTITCKASQSVDYEGDSFLNWYQQK	DIQLTQSPSSLSASVGDRVTITC[+58]K[+162.1]ASQSVDYEGDSFLNWYQQK
lc_0_42	DIQLTQSPSSLSASVGDRVTITCKASQSVDYEGDSFLNWYQQK	DIQLTQSPSSLSASVGDRVTITC[+58]KASQSVDYEGDSFLNWYQQK
lc_111_129	RTVAAPSVFIFPPSDEQLK	RTVAAPSVFIFPPSDEQLK
lc_111_148	RTVAAPSVFIFPPSDEQLKSGTASVVCLLNNFYPREAK	RTVAAPSVFIFPPSDEQLKSGTASVVCLLNNFYPREAK
lc_130_148	SGTASVVCLLNNFYPREAK	SGTASVVCLLNNFYPREAK
lc_149_172	VQWKVDNALQSGNSQESVTEQDSK	VQWK[+162.1]VDNALQSGNSQESVTEQDSK
lc_149_172	VQWKVDNALQSGNSQESVTEQDSK	VQWKVDNALQSGNSQESVTEQDSK
lc_153_172	VDNALQSGNSQESVTEQDSK	VDNALQSGNSQESVTEQDSK
lc_173_186	DSTYSLSSTLTLSK	DSTYSLSSTLTLSK
lc_173_191	DSTYSLSSTLTLSKADYEK	DSTYSLSSTLTLSKADYEK
lc_192_210	HKVYACEVTHQGLSSPVTK	HKVYACEVTHQGLSSPVTK
lc_211_217	SFNRGEC	SFNRGEC[+1315.8]
lc_211_217	SFNRGEC	SFNRGEC[+1333.8]
lc_211_217	SFNRGEC	SFNRGEC[+58]
lc_24_42	ASQSVDYEGDSFLNWYQQK	ASQSVD[-18]YEGDSFLNWYQQK
lc_24_42	ASQSVDYEGDSFLNWYQQK	ASQSVDYEGDSFLNWYQQK
lc_24_45	ASQSVDYEGDSFLNWYQQKPGK	ASQSVD[-18]YEGDSFLNWYQQKPGK
lc_24_45	ASQSVDYEGDSFLNWYQQKPGK	ASQSVDYEGDSFLN[+1]WYQQKPGK
lc_24_45	ASQSVDYEGDSFLNWYQQKPGK	ASQSVDYEGDSFLNWYQQK[+162.1]PGK
lc_24_45	ASQSVDYEGDSFLNWYQQKPGK	ASQSVDYEGDSFLNWYQQKPGK
lc_49_106	LLIYAASNLESGVPSRFSGSGSGTDFTLTISSLQPEDFATYYCQQSNEDPLTFGQGTK	LLIYAASNLESGVPSRFSGSGSGTDFTLTISSLQPEDFATYYC[+58]QQSNEDPLTFGQGTK
lc_49_106	LLIYAASNLESGVPSRFSGSGSGTDFTLTISSLQPEDFATYYCQQSNEDPLTFGQGTK	LLIYAASNLESGVPSRFSGSGSGTDFTLTISSLQPEDFATYYC[+58]QQSNEDPLTFGQGTK[-1]
lc_49_110	LLIYAASNLESGVPSRFSGSGSGTDFTLTISSLQPEDFATYYCQQSNEDPLTFGQGTKVEIK	LLIYAASNLESGVPSRFSGSGSGTDFTLTISSLQPEDFATYYC[+58]QQSNEDPLTFGQGTKVEIK
lc_49_97	LLIYAASNLESGVPSRFSGSGSGTDFTLTISSLQPEDFATYYCQQSNED	LLIYAASNLESGVPSRFSGSGSGTDFTLTISSLQPEDFATYYC[+58]QQSNED
lc_98_106	PLTFGQGTK	PLTFGQGTK
