# Supplementary material for: Statistical characterization of therapeutic protein modifications
Source: Sci Rep. 2017 Aug 11;7:7896. doi: 10.1038/s41598-017-08333-y (PMC5554216; doi:10.1038/s41598-017-08333-y)
Supplement: Supplementary file 3 — Dataset 2 [file 41598_2017_8333_MOESM3_ESM.csv]

PeptideSequence	PeptideModifiedSequence	PrecursorCharge	IsotopeDistIndex	Condition	Run	Area
PLTFGQGTK	PLTFGQGTK	1	0	ADC-AAPHControl	ADC-AAPHControl_T1	946703
PLTFGQGTK	PLTFGQGTK	1	1	ADC-AAPHControl	ADC-AAPHControl_T1	432972
PLTFGQGTK	PLTFGQGTK	2	0	ADC-AAPHControl	ADC-AAPHControl_T1	7853827
PLTFGQGTK	PLTFGQGTK	2	2	ADC-AAPHControl	ADC-AAPHControl_T1	1090276
PLTFGQGTK	PLTFGQGTK	1	2	ADC-AAPHControl	ADC-AAPHControl_T1	122347
PLTFGQGTK	PLTFGQGTK	2	1	ADC-AAPHControl	ADC-AAPHControl_T1	3806287
PREEQYNSTYRVVSVLTVLHQDWLNGK	PREEQYN[+1095.4]STYRVVSVLTVLHQDWLNGK	3	1	ADC-AAPHControl	ADC-AAPHControl_T1	220030
PREEQYNSTYRVVSVLTVLHQDWLNGK	PREEQYN[+1095.4]STYRVVSVLTVLHQDWLNGK	3	4	ADC-AAPHControl	ADC-AAPHControl_T1	4725833
PREEQYNSTYRVVSVLTVLHQDWLNGK	PREEQYN[+1095.4]STYRVVSVLTVLHQDWLNGK	3	3	ADC-AAPHControl	ADC-AAPHControl_T1	3940402
PREEQYNSTYRVVSVLTVLHQDWLNGK	PREEQYN[+1095.4]STYRVVSVLTVLHQDWLNGK	3	2	ADC-AAPHControl	ADC-AAPHControl_T1	2916500
PREEQYNSTYRVVSVLTVLHQDWLNGK	PREEQYN[+1095.4]STYRVVSVLTVLHQDWLNGK	3	0	ADC-AAPHControl	ADC-AAPHControl_T1	72995
PREEQYNSTYRVVSVLTVLHQDWLNGK	PREEQYN[+1216.4]STYRVVSVLTVLHQDWLNGK	4	0	ADC-AAPHControl	ADC-AAPHControl_T1	4983969
PREEQYNSTYRVVSVLTVLHQDWLNGK	PREEQYN[+1216.4]STYRVVSVLTVLHQDWLNGK	4	1	ADC-AAPHControl	ADC-AAPHControl_T1	10459025
PREEQYNSTYRVVSVLTVLHQDWLNGK	PREEQYN[+1216.4]STYRVVSVLTVLHQDWLNGK	4	2	ADC-AAPHControl	ADC-AAPHControl_T1	12757953
PREEQYNSTYRVVSVLTVLHQDWLNGK	PREEQYN[+1216.4]STYRVVSVLTVLHQDWLNGK	4	4	ADC-AAPHControl	ADC-AAPHControl_T1	8261672
PREEQYNSTYRVVSVLTVLHQDWLNGK	PREEQYN[+1216.4]STYRVVSVLTVLHQDWLNGK	3	0	ADC-AAPHControl	ADC-AAPHControl_T1	7811292
PREEQYNSTYRVVSVLTVLHQDWLNGK	PREEQYN[+1216.4]STYRVVSVLTVLHQDWLNGK	3	1	ADC-AAPHControl	ADC-AAPHControl_T1	18056214
PREEQYNSTYRVVSVLTVLHQDWLNGK	PREEQYN[+1216.4]STYRVVSVLTVLHQDWLNGK	3	2	ADC-AAPHControl	ADC-AAPHControl_T1	23202122
PREEQYNSTYRVVSVLTVLHQDWLNGK	PREEQYN[+1216.4]STYRVVSVLTVLHQDWLNGK	3	3	ADC-AAPHControl	ADC-AAPHControl_T1	18797646
PREEQYNSTYRVVSVLTVLHQDWLNGK	PREEQYN[+1216.4]STYRVVSVLTVLHQDWLNGK	3	4	ADC-AAPHControl	ADC-AAPHControl_T1	12425891
PREEQYNSTYRVVSVLTVLHQDWLNGK	PREEQYN[+1216.4]STYRVVSVLTVLHQDWLNGK	4	3	ADC-AAPHControl	ADC-AAPHControl_T1	10931747
PREEQYNSTYRVVSVLTVLHQDWLNGK	PREEQYN[+1298.5]STYRVVSVLTVLHQDWLNGK	3	0	ADC-AAPHControl	ADC-AAPHControl_T1	3748059
PREEQYNSTYRVVSVLTVLHQDWLNGK	PREEQYN[+1298.5]STYRVVSVLTVLHQDWLNGK	3	4	ADC-AAPHControl	ADC-AAPHControl_T1	5617095
PREEQYNSTYRVVSVLTVLHQDWLNGK	PREEQYN[+1298.5]STYRVVSVLTVLHQDWLNGK	4	3	ADC-AAPHControl	ADC-AAPHControl_T1	5515995
PREEQYNSTYRVVSVLTVLHQDWLNGK	PREEQYN[+1298.5]STYRVVSVLTVLHQDWLNGK	3	1	ADC-AAPHControl	ADC-AAPHControl_T1	7371038
PREEQYNSTYRVVSVLTVLHQDWLNGK	PREEQYN[+1298.5]STYRVVSVLTVLHQDWLNGK	3	2	ADC-AAPHControl	ADC-AAPHControl_T1	9249251
PREEQYNSTYRVVSVLTVLHQDWLNGK	PREEQYN[+1298.5]STYRVVSVLTVLHQDWLNGK	3	3	ADC-AAPHControl	ADC-AAPHControl_T1	9044736
PREEQYNSTYRVVSVLTVLHQDWLNGK	PREEQYN[+1298.5]STYRVVSVLTVLHQDWLNGK	4	0	ADC-AAPHControl	ADC-AAPHControl_T1	1784218
PREEQYNSTYRVVSVLTVLHQDWLNGK	PREEQYN[+1298.5]STYRVVSVLTVLHQDWLNGK	4	1	ADC-AAPHControl	ADC-AAPHControl_T1	6105707
PREEQYNSTYRVVSVLTVLHQDWLNGK	PREEQYN[+1298.5]STYRVVSVLTVLHQDWLNGK	4	2	ADC-AAPHControl	ADC-AAPHControl_T1	6280679
PREEQYNSTYRVVSVLTVLHQDWLNGK	PREEQYN[+1298.5]STYRVVSVLTVLHQDWLNGK	4	4	ADC-AAPHControl	ADC-AAPHControl_T1	3749923
PREEQYNSTYRVVSVLTVLHQDWLNGK	PREEQYN[+1444.5]STYRVVSVLTVLHQDWLN[+1]GK	3	0	ADC-AAPHControl	ADC-AAPHControl_T1	11576899
PREEQYNSTYRVVSVLTVLHQDWLNGK	PREEQYN[+1444.5]STYRVVSVLTVLHQDWLN[+1]GK	3	1	ADC-AAPHControl	ADC-AAPHControl_T1	25736620
PREEQYNSTYRVVSVLTVLHQDWLNGK	PREEQYN[+1444.5]STYRVVSVLTVLHQDWLN[+1]GK	3	2	ADC-AAPHControl	ADC-AAPHControl_T1	35484904
PREEQYNSTYRVVSVLTVLHQDWLNGK	PREEQYN[+1444.5]STYRVVSVLTVLHQDWLN[+1]GK	3	3	ADC-AAPHControl	ADC-AAPHControl_T1	31265780
PREEQYNSTYRVVSVLTVLHQDWLNGK	PREEQYN[+1444.5]STYRVVSVLTVLHQDWLN[+1]GK	3	4	ADC-AAPHControl	ADC-AAPHControl_T1	22143596
PREEQYNSTYRVVSVLTVLHQDWLNGK	PREEQYN[+1444.5]STYRVVSVLTVLHQDWLN[+1]GK	4	0	ADC-AAPHControl	ADC-AAPHControl_T1	9278636
PREEQYNSTYRVVSVLTVLHQDWLNGK	PREEQYN[+1444.5]STYRVVSVLTVLHQDWLN[+1]GK	4	1	ADC-AAPHControl	ADC-AAPHControl_T1	23082740
PREEQYNSTYRVVSVLTVLHQDWLNGK	PREEQYN[+1444.5]STYRVVSVLTVLHQDWLN[+1]GK	4	3	ADC-AAPHControl	ADC-AAPHControl_T1	25738456
PREEQYNSTYRVVSVLTVLHQDWLNGK	PREEQYN[+1444.5]STYRVVSVLTVLHQDWLN[+1]GK	4	4	ADC-AAPHControl	ADC-AAPHControl_T1	19531956
PREEQYNSTYRVVSVLTVLHQDWLNGK	PREEQYN[+1444.5]STYRVVSVLTVLHQDWLN[+1]GK	5	0	ADC-AAPHControl	ADC-AAPHControl_T1	2017825
PREEQYNSTYRVVSVLTVLHQDWLNGK	PREEQYN[+1444.5]STYRVVSVLTVLHQDWLN[+1]GK	5	1	ADC-AAPHControl	ADC-AAPHControl_T1	4592625
PREEQYNSTYRVVSVLTVLHQDWLNGK	PREEQYN[+1444.5]STYRVVSVLTVLHQDWLN[+1]GK	5	2	ADC-AAPHControl	ADC-AAPHControl_T1	6196671
PREEQYNSTYRVVSVLTVLHQDWLNGK	PREEQYN[+1444.5]STYRVVSVLTVLHQDWLN[+1]GK	5	4	ADC-AAPHControl	ADC-AAPHControl_T1	4687414
PREEQYNSTYRVVSVLTVLHQDWLNGK	PREEQYN[+1444.5]STYRVVSVLTVLHQDWLN[+1]GK	4	2	ADC-AAPHControl	ADC-AAPHControl_T1	27686030
PREEQYNSTYRVVSVLTVLHQDWLNGK	PREEQYN[+1444.5]STYRVVSVLTVLHQDWLN[+1]GK	5	3	ADC-AAPHControl	ADC-AAPHControl_T1	5959064
PREEQYNSTYRVVSVLTVLHQDWLNGK	PREEQYN[+1444.5]STYRVVSVLTVLHQDWLNGK	5	1	ADC-AAPHControl	ADC-AAPHControl_T1	20865270
PREEQYNSTYRVVSVLTVLHQDWLNGK	PREEQYN[+1444.5]STYRVVSVLTVLHQDWLNGK	5	4	ADC-AAPHControl	ADC-AAPHControl_T1	15481408
PREEQYNSTYRVVSVLTVLHQDWLNGK	PREEQYN[+1444.5]STYRVVSVLTVLHQDWLNGK	3	0	ADC-AAPHControl	ADC-AAPHControl_T1	92469728
PREEQYNSTYRVVSVLTVLHQDWLNGK	PREEQYN[+1444.5]STYRVVSVLTVLHQDWLNGK	3	1	ADC-AAPHControl	ADC-AAPHControl_T1	213829584
PREEQYNSTYRVVSVLTVLHQDWLNGK	PREEQYN[+1444.5]STYRVVSVLTVLHQDWLNGK	3	2	ADC-AAPHControl	ADC-AAPHControl_T1	279663808
PREEQYNSTYRVVSVLTVLHQDWLNGK	PREEQYN[+1444.5]STYRVVSVLTVLHQDWLNGK	3	3	ADC-AAPHControl	ADC-AAPHControl_T1	247622608
PREEQYNSTYRVVSVLTVLHQDWLNGK	PREEQYN[+1444.5]STYRVVSVLTVLHQDWLNGK	3	4	ADC-AAPHControl	ADC-AAPHControl_T1	169373920
PREEQYNSTYRVVSVLTVLHQDWLNGK	PREEQYN[+1444.5]STYRVVSVLTVLHQDWLNGK	4	0	ADC-AAPHControl	ADC-AAPHControl_T1	74226720
PREEQYNSTYRVVSVLTVLHQDWLNGK	PREEQYN[+1444.5]STYRVVSVLTVLHQDWLNGK	4	1	ADC-AAPHControl	ADC-AAPHControl_T1	176935968
PREEQYNSTYRVVSVLTVLHQDWLNGK	PREEQYN[+1444.5]STYRVVSVLTVLHQDWLNGK	4	2	ADC-AAPHControl	ADC-AAPHControl_T1	224138368
PREEQYNSTYRVVSVLTVLHQDWLNGK	PREEQYN[+1444.5]STYRVVSVLTVLHQDWLNGK	4	3	ADC-AAPHControl	ADC-AAPHControl_T1	198393120
PREEQYNSTYRVVSVLTVLHQDWLNGK	PREEQYN[+1444.5]STYRVVSVLTVLHQDWLNGK	4	4	ADC-AAPHControl	ADC-AAPHControl_T1	136778464
PREEQYNSTYRVVSVLTVLHQDWLNGK	PREEQYN[+1444.5]STYRVVSVLTVLHQDWLNGK	5	0	ADC-AAPHControl	ADC-AAPHControl_T1	9617965
PREEQYNSTYRVVSVLTVLHQDWLNGK	PREEQYN[+1444.5]STYRVVSVLTVLHQDWLNGK	5	3	ADC-AAPHControl	ADC-AAPHControl_T1	25032142
PREEQYNSTYRVVSVLTVLHQDWLNGK	PREEQYN[+1444.5]STYRVVSVLTVLHQDWLNGK	5	2	ADC-AAPHControl	ADC-AAPHControl_T1	29067518
PREEQYNSTYRVVSVLTVLHQDWLNGK	PREEQYN[+1606.6]STYRVVSVLTVLHQDWLNGK	3	2	ADC-AAPHControl	ADC-AAPHControl_T1	13311413
PREEQYNSTYRVVSVLTVLHQDWLNGK	PREEQYN[+1606.6]STYRVVSVLTVLHQDWLNGK	3	4	ADC-AAPHControl	ADC-AAPHControl_T1	9900358
PREEQYNSTYRVVSVLTVLHQDWLNGK	PREEQYN[+1606.6]STYRVVSVLTVLHQDWLNGK	4	0	ADC-AAPHControl	ADC-AAPHControl_T1	3727493
PREEQYNSTYRVVSVLTVLHQDWLNGK	PREEQYN[+1606.6]STYRVVSVLTVLHQDWLNGK	3	1	ADC-AAPHControl	ADC-AAPHControl_T1	10492556
PREEQYNSTYRVVSVLTVLHQDWLNGK	PREEQYN[+1606.6]STYRVVSVLTVLHQDWLNGK	4	1	ADC-AAPHControl	ADC-AAPHControl_T1	8033670
PREEQYNSTYRVVSVLTVLHQDWLNGK	PREEQYN[+1606.6]STYRVVSVLTVLHQDWLNGK	4	3	ADC-AAPHControl	ADC-AAPHControl_T1	9985824
PREEQYNSTYRVVSVLTVLHQDWLNGK	PREEQYN[+1606.6]STYRVVSVLTVLHQDWLNGK	3	0	ADC-AAPHControl	ADC-AAPHControl_T1	5198313
PREEQYNSTYRVVSVLTVLHQDWLNGK	PREEQYN[+1606.6]STYRVVSVLTVLHQDWLNGK	3	3	ADC-AAPHControl	ADC-AAPHControl_T1	12488254
PREEQYNSTYRVVSVLTVLHQDWLNGK	PREEQYN[+1606.6]STYRVVSVLTVLHQDWLNGK	4	2	ADC-AAPHControl	ADC-AAPHControl_T1	11117646
PREEQYNSTYRVVSVLTVLHQDWLNGK	PREEQYN[+1606.6]STYRVVSVLTVLHQDWLNGK	4	4	ADC-AAPHControl	ADC-AAPHControl_T1	7146648
PREEQYNSTYRVVSVLTVLHQDWLNGK	PREEQYNSTYRVVSVLTVLHQDWLNGK	4	3	ADC-AAPHControl	ADC-AAPHControl_T1	9939565
PREEQYNSTYRVVSVLTVLHQDWLNGK	PREEQYNSTYRVVSVLTVLHQDWLNGK	3	1	ADC-AAPHControl	ADC-AAPHControl_T1	9844298
PREEQYNSTYRVVSVLTVLHQDWLNGK	PREEQYNSTYRVVSVLTVLHQDWLNGK	4	1	ADC-AAPHControl	ADC-AAPHControl_T1	3134138
PREEQYNSTYRVVSVLTVLHQDWLNGK	PREEQYNSTYRVVSVLTVLHQDWLNGK	3	0	ADC-AAPHControl	ADC-AAPHControl_T1	5568220
PREEQYNSTYRVVSVLTVLHQDWLNGK	PREEQYNSTYRVVSVLTVLHQDWLNGK	3	2	ADC-AAPHControl	ADC-AAPHControl_T1	8812097
PREEQYNSTYRVVSVLTVLHQDWLNGK	PREEQYNSTYRVVSVLTVLHQDWLNGK	3	3	ADC-AAPHControl	ADC-AAPHControl_T1	5662239
PREEQYNSTYRVVSVLTVLHQDWLNGK	PREEQYNSTYRVVSVLTVLHQDWLNGK	3	4	ADC-AAPHControl	ADC-AAPHControl_T1	2591725
PREEQYNSTYRVVSVLTVLHQDWLNGK	PREEQYNSTYRVVSVLTVLHQDWLNGK	4	0	ADC-AAPHControl	ADC-AAPHControl_T1	1484208
PREEQYNSTYRVVSVLTVLHQDWLNGK	PREEQYNSTYRVVSVLTVLHQDWLNGK	4	2	ADC-AAPHControl	ADC-AAPHControl_T1	2800314
PREEQYNSTYRVVSVLTVLHQDWLNGK	PREEQYNSTYRVVSVLTVLHQDWLNGK	4	4	ADC-AAPHControl	ADC-AAPHControl_T1	662313
ASQSVDYEGDSFLNWYQQK	ASQSVD[-18]YEGDSFLNWYQQK	2	2	ADC-AAPHControl	ADC-AAPHControl_T1	1440150
ASQSVDYEGDSFLNWYQQK	ASQSVD[-18]YEGDSFLNWYQQK	2	0	ADC-AAPHControl	ADC-AAPHControl_T1	2041696
ASQSVDYEGDSFLNWYQQK	ASQSVD[-18]YEGDSFLNWYQQK	2	1	ADC-AAPHControl	ADC-AAPHControl_T1	1952793
ASQSVDYEGDSFLNWYQQK	ASQSVD[-18]YEGDSFLNWYQQK	2	3	ADC-AAPHControl	ADC-AAPHControl_T1	515534
ASQSVDYEGDSFLNWYQQK	ASQSVD[-18]YEGDSFLNWYQQK	2	4	ADC-AAPHControl	ADC-AAPHControl_T1	251747
ASQSVDYEGDSFLNWYQQK	ASQSVDYEGDSFLNWYQQK	3	0	ADC-AAPHControl	ADC-AAPHControl_T1	231426560
ASQSVDYEGDSFLNWYQQK	ASQSVDYEGDSFLNWYQQK	3	1	ADC-AAPHControl	ADC-AAPHControl_T1	297873632
ASQSVDYEGDSFLNWYQQK	ASQSVDYEGDSFLNWYQQK	3	3	ADC-AAPHControl	ADC-AAPHControl_T1	90347520
ASQSVDYEGDSFLNWYQQK	ASQSVDYEGDSFLNWYQQK	3	4	ADC-AAPHControl	ADC-AAPHControl_T1	34307612
ASQSVDYEGDSFLNWYQQK	ASQSVDYEGDSFLNWYQQK	2	0	ADC-AAPHControl	ADC-AAPHControl_T1	998683968
ASQSVDYEGDSFLNWYQQK	ASQSVDYEGDSFLNWYQQK	2	1	ADC-AAPHControl	ADC-AAPHControl_T1	1233902208
ASQSVDYEGDSFLNWYQQK	ASQSVDYEGDSFLNWYQQK	2	2	ADC-AAPHControl	ADC-AAPHControl_T1	806250048
ASQSVDYEGDSFLNWYQQK	ASQSVDYEGDSFLNWYQQK	2	3	ADC-AAPHControl	ADC-AAPHControl_T1	382469984
ASQSVDYEGDSFLNWYQQK	ASQSVDYEGDSFLNWYQQK	2	4	ADC-AAPHControl	ADC-AAPHControl_T1	138978304
ASQSVDYEGDSFLNWYQQK	ASQSVDYEGDSFLNWYQQK	3	2	ADC-AAPHControl	ADC-AAPHControl_T1	195570384
DIQLTQSPSSLSASVGDRVTITCKASQSVDYEGDSFLNWYQQK	DIQLTQSPSSLSASVGDRVTITC[+58]K[+162.1]ASQSVDYEGDSFLNWYQQK	4	2	ADC-AAPHControl	ADC-AAPHControl_T1	1333592
DIQLTQSPSSLSASVGDRVTITCKASQSVDYEGDSFLNWYQQK	DIQLTQSPSSLSASVGDRVTITC[+58]K[+162.1]ASQSVDYEGDSFLNWYQQK	3	1	ADC-AAPHControl	ADC-AAPHControl_T1	1393302
DIQLTQSPSSLSASVGDRVTITCKASQSVDYEGDSFLNWYQQK	DIQLTQSPSSLSASVGDRVTITC[+58]K[+162.1]ASQSVDYEGDSFLNWYQQK	3	3	ADC-AAPHControl	ADC-AAPHControl_T1	2230653
DIQLTQSPSSLSASVGDRVTITCKASQSVDYEGDSFLNWYQQK	DIQLTQSPSSLSASVGDRVTITC[+58]K[+162.1]ASQSVDYEGDSFLNWYQQK	4	0	ADC-AAPHControl	ADC-AAPHControl_T1	334682
DIQLTQSPSSLSASVGDRVTITCKASQSVDYEGDSFLNWYQQK	DIQLTQSPSSLSASVGDRVTITC[+58]K[+162.1]ASQSVDYEGDSFLNWYQQK	4	3	ADC-AAPHControl	ADC-AAPHControl_T1	1150288
DIQLTQSPSSLSASVGDRVTITCKASQSVDYEGDSFLNWYQQK	DIQLTQSPSSLSASVGDRVTITC[+58]K[+162.1]ASQSVDYEGDSFLNWYQQK	3	0	ADC-AAPHControl	ADC-AAPHControl_T1	685014
DIQLTQSPSSLSASVGDRVTITCKASQSVDYEGDSFLNWYQQK	DIQLTQSPSSLSASVGDRVTITC[+58]K[+162.1]ASQSVDYEGDSFLNWYQQK	3	2	ADC-AAPHControl	ADC-AAPHControl_T1	2437754
DIQLTQSPSSLSASVGDRVTITCKASQSVDYEGDSFLNWYQQK	DIQLTQSPSSLSASVGDRVTITC[+58]K[+162.1]ASQSVDYEGDSFLNWYQQK	3	4	ADC-AAPHControl	ADC-AAPHControl_T1	1529236
DIQLTQSPSSLSASVGDRVTITCKASQSVDYEGDSFLNWYQQK	DIQLTQSPSSLSASVGDRVTITC[+58]K[+162.1]ASQSVDYEGDSFLNWYQQK	4	1	ADC-AAPHControl	ADC-AAPHControl_T1	628815
DIQLTQSPSSLSASVGDRVTITCKASQSVDYEGDSFLNWYQQK	DIQLTQSPSSLSASVGDRVTITC[+58]K[+162.1]ASQSVDYEGDSFLNWYQQK	4	4	ADC-AAPHControl	ADC-AAPHControl_T1	846432
DIQLTQSPSSLSASVGDRVTITCKASQSVDYEGDSFLNWYQQK	DIQLTQSPSSLSASVGDRVTITC[+58]KASQSVDYEGDSFLNWYQQK	3	1	ADC-AAPHControl	ADC-AAPHControl_T1	2524257
DIQLTQSPSSLSASVGDRVTITCKASQSVDYEGDSFLNWYQQK	DIQLTQSPSSLSASVGDRVTITC[+58]KASQSVDYEGDSFLNWYQQK	3	2	ADC-AAPHControl	ADC-AAPHControl_T1	2704462
DIQLTQSPSSLSASVGDRVTITCKASQSVDYEGDSFLNWYQQK	DIQLTQSPSSLSASVGDRVTITC[+58]KASQSVDYEGDSFLNWYQQK	3	3	ADC-AAPHControl	ADC-AAPHControl_T1	1523988
DIQLTQSPSSLSASVGDRVTITCKASQSVDYEGDSFLNWYQQK	DIQLTQSPSSLSASVGDRVTITC[+58]KASQSVDYEGDSFLNWYQQK	3	0	ADC-AAPHControl	ADC-AAPHControl_T1	3391751
DIQLTQSPSSLSASVGDRVTITCKASQSVDYEGDSFLNWYQQK	DIQLTQSPSSLSASVGDRVTITC[+58]KASQSVDYEGDSFLNWYQQK	3	4	ADC-AAPHControl	ADC-AAPHControl_T1	1056301
LLIYAASNLESGVPSRFSGSGSGTDFTLTISSLQPEDFATYYCQQSNED	LLIYAASNLESGVPSRFSGSGSGTDFTLTISSLQPEDFATYYC[+58]QQSNED	3	1	ADC-AAPHControl	ADC-AAPHControl_T1	7239781
LLIYAASNLESGVPSRFSGSGSGTDFTLTISSLQPEDFATYYCQQSNED	LLIYAASNLESGVPSRFSGSGSGTDFTLTISSLQPEDFATYYC[+58]QQSNED	5	0	ADC-AAPHControl	ADC-AAPHControl_T1	249752
LLIYAASNLESGVPSRFSGSGSGTDFTLTISSLQPEDFATYYCQQSNED	LLIYAASNLESGVPSRFSGSGSGTDFTLTISSLQPEDFATYYC[+58]QQSNED	3	0	ADC-AAPHControl	ADC-AAPHControl_T1	2451391
LLIYAASNLESGVPSRFSGSGSGTDFTLTISSLQPEDFATYYCQQSNED	LLIYAASNLESGVPSRFSGSGSGTDFTLTISSLQPEDFATYYC[+58]QQSNED	3	2	ADC-AAPHControl	ADC-AAPHControl_T1	11129820
LLIYAASNLESGVPSRFSGSGSGTDFTLTISSLQPEDFATYYCQQSNED	LLIYAASNLESGVPSRFSGSGSGTDFTLTISSLQPEDFATYYC[+58]QQSNED	3	3	ADC-AAPHControl	ADC-AAPHControl_T1	10793557
LLIYAASNLESGVPSRFSGSGSGTDFTLTISSLQPEDFATYYCQQSNED	LLIYAASNLESGVPSRFSGSGSGTDFTLTISSLQPEDFATYYC[+58]QQSNED	3	4	ADC-AAPHControl	ADC-AAPHControl_T1	8840360
LLIYAASNLESGVPSRFSGSGSGTDFTLTISSLQPEDFATYYCQQSNED	LLIYAASNLESGVPSRFSGSGSGTDFTLTISSLQPEDFATYYC[+58]QQSNED	4	0	ADC-AAPHControl	ADC-AAPHControl_T1	1018377
LLIYAASNLESGVPSRFSGSGSGTDFTLTISSLQPEDFATYYCQQSNED	LLIYAASNLESGVPSRFSGSGSGTDFTLTISSLQPEDFATYYC[+58]QQSNED	4	2	ADC-AAPHControl	ADC-AAPHControl_T1	5180610
LLIYAASNLESGVPSRFSGSGSGTDFTLTISSLQPEDFATYYCQQSNED	LLIYAASNLESGVPSRFSGSGSGTDFTLTISSLQPEDFATYYC[+58]QQSNED	4	3	ADC-AAPHControl	ADC-AAPHControl_T1	5561629
LLIYAASNLESGVPSRFSGSGSGTDFTLTISSLQPEDFATYYCQQSNED	LLIYAASNLESGVPSRFSGSGSGTDFTLTISSLQPEDFATYYC[+58]QQSNED	4	4	ADC-AAPHControl	ADC-AAPHControl_T1	4526925
LLIYAASNLESGVPSRFSGSGSGTDFTLTISSLQPEDFATYYCQQSNED	LLIYAASNLESGVPSRFSGSGSGTDFTLTISSLQPEDFATYYC[+58]QQSNED	5	1	ADC-AAPHControl	ADC-AAPHControl_T1	743857
LLIYAASNLESGVPSRFSGSGSGTDFTLTISSLQPEDFATYYCQQSNED	LLIYAASNLESGVPSRFSGSGSGTDFTLTISSLQPEDFATYYC[+58]QQSNED	5	2	ADC-AAPHControl	ADC-AAPHControl_T1	1690379
LLIYAASNLESGVPSRFSGSGSGTDFTLTISSLQPEDFATYYCQQSNED	LLIYAASNLESGVPSRFSGSGSGTDFTLTISSLQPEDFATYYC[+58]QQSNED	5	3	ADC-AAPHControl	ADC-AAPHControl_T1	1464150
LLIYAASNLESGVPSRFSGSGSGTDFTLTISSLQPEDFATYYCQQSNED	LLIYAASNLESGVPSRFSGSGSGTDFTLTISSLQPEDFATYYC[+58]QQSNED	4	1	ADC-AAPHControl	ADC-AAPHControl_T1	3169032
LLIYAASNLESGVPSRFSGSGSGTDFTLTISSLQPEDFATYYCQQSNED	LLIYAASNLESGVPSRFSGSGSGTDFTLTISSLQPEDFATYYC[+58]QQSNED	5	4	ADC-AAPHControl	ADC-AAPHControl_T1	1158421
SCDK	SC[+1315.8]DK	1	2	ADC-AAPHControl	ADC-AAPHControl_T1	17222660
SCDK	SC[+1315.8]DK	3	3	ADC-AAPHControl	ADC-AAPHControl_T1	35379244
SCDK	SC[+1315.8]DK	1	0	ADC-AAPHControl	ADC-AAPHControl_T1	23241426
SCDK	SC[+1315.8]DK	1	1	ADC-AAPHControl	ADC-AAPHControl_T1	30730770
SCDK	SC[+1315.8]DK	2	0	ADC-AAPHControl	ADC-AAPHControl_T1	1129171072
SCDK	SC[+1315.8]DK	2	1	ADC-AAPHControl	ADC-AAPHControl_T1	1126643840
SCDK	SC[+1315.8]DK	2	2	ADC-AAPHControl	ADC-AAPHControl_T1	650719296
SCDK	SC[+1315.8]DK	2	3	ADC-AAPHControl	ADC-AAPHControl_T1	271992672
SCDK	SC[+1315.8]DK	3	0	ADC-AAPHControl	ADC-AAPHControl_T1	164839600
SCDK	SC[+1315.8]DK	3	1	ADC-AAPHControl	ADC-AAPHControl_T1	166572144
SCDK	SC[+1315.8]DK	3	2	ADC-AAPHControl	ADC-AAPHControl_T1	93405152
SCDK	SC[+1333.8]DK	2	1	ADC-AAPHControl	ADC-AAPHControl_T1	30895700
SCDK	SC[+1333.8]DK	2	2	ADC-AAPHControl	ADC-AAPHControl_T1	17464020
SCDK	SC[+1333.8]DK	2	0	ADC-AAPHControl	ADC-AAPHControl_T1	32498940
SCDK	SC[+1333.8]DK	2	3	ADC-AAPHControl	ADC-AAPHControl_T1	7206998
THTCPPCPAPELLGGPSVFLFPPK	THTC[+1315.8]PPC[+1315.8]PAPELLGGPSVFLFPPK	3	2	ADC-AAPHControl	ADC-AAPHControl_T1	5413558
THTCPPCPAPELLGGPSVFLFPPK	THTC[+1315.8]PPC[+1315.8]PAPELLGGPSVFLFPPK	3	1	ADC-AAPHControl	ADC-AAPHControl_T1	3398757
THTCPPCPAPELLGGPSVFLFPPK	THTC[+1315.8]PPC[+1315.8]PAPELLGGPSVFLFPPK	3	3	ADC-AAPHControl	ADC-AAPHControl_T1	5772599
THTCPPCPAPELLGGPSVFLFPPK	THTC[+1315.8]PPC[+1315.8]PAPELLGGPSVFLFPPK	4	2	ADC-AAPHControl	ADC-AAPHControl_T1	5875589
THTCPPCPAPELLGGPSVFLFPPK	THTC[+1315.8]PPC[+1315.8]PAPELLGGPSVFLFPPK	4	1	ADC-AAPHControl	ADC-AAPHControl_T1	3888618
THTCPPCPAPELLGGPSVFLFPPK	THTC[+1315.8]PPC[+1315.8]PAPELLGGPSVFLFPPK	3	0	ADC-AAPHControl	ADC-AAPHControl_T1	1268129
THTCPPCPAPELLGGPSVFLFPPK	THTC[+1315.8]PPC[+1315.8]PAPELLGGPSVFLFPPK	4	3	ADC-AAPHControl	ADC-AAPHControl_T1	6401270
THTCPPCPAPELLGGPSVFLFPPK	THTC[+1315.8]PPC[+1315.8]PAPELLGGPSVFLFPPK	3	4	ADC-AAPHControl	ADC-AAPHControl_T1	4879537
THTCPPCPAPELLGGPSVFLFPPK	THTC[+1315.8]PPC[+1315.8]PAPELLGGPSVFLFPPK	4	0	ADC-AAPHControl	ADC-AAPHControl_T1	1113865
THTCPPCPAPELLGGPSVFLFPPK	THTC[+1315.8]PPC[+1315.8]PAPELLGGPSVFLFPPK	4	4	ADC-AAPHControl	ADC-AAPHControl_T1	5940746
THTCPPCPAPELLGGPSVFLFPPK	THTC[+1315.8]PPC[+58]PAPELLGGPSVFLFPPK	4	3	ADC-AAPHControl	ADC-AAPHControl_T1	1384553
THTCPPCPAPELLGGPSVFLFPPK	THTC[+1315.8]PPC[+58]PAPELLGGPSVFLFPPK	4	2	ADC-AAPHControl	ADC-AAPHControl_T1	1786716
THTCPPCPAPELLGGPSVFLFPPK	THTC[+1315.8]PPC[+58]PAPELLGGPSVFLFPPK	3	2	ADC-AAPHControl	ADC-AAPHControl_T1	3825741
THTCPPCPAPELLGGPSVFLFPPK	THTC[+1315.8]PPC[+58]PAPELLGGPSVFLFPPK	3	3	ADC-AAPHControl	ADC-AAPHControl_T1	3295463
THTCPPCPAPELLGGPSVFLFPPK	THTC[+1315.8]PPC[+58]PAPELLGGPSVFLFPPK	3	4	ADC-AAPHControl	ADC-AAPHControl_T1	2158264
THTCPPCPAPELLGGPSVFLFPPK	THTC[+1315.8]PPC[+58]PAPELLGGPSVFLFPPK	4	1	ADC-AAPHControl	ADC-AAPHControl_T1	1061711
THTCPPCPAPELLGGPSVFLFPPK	THTC[+1315.8]PPC[+58]PAPELLGGPSVFLFPPK	4	4	ADC-AAPHControl	ADC-AAPHControl_T1	1130919
THTCPPCPAPELLGGPSVFLFPPK	THTC[+1315.8]PPC[+58]PAPELLGGPSVFLFPPK	3	1	ADC-AAPHControl	ADC-AAPHControl_T1	2946988
THTCPPCPAPELLGGPSVFLFPPK	THTC[+1315.8]PPC[+58]PAPELLGGPSVFLFPPK	3	0	ADC-AAPHControl	ADC-AAPHControl_T1	1681192
THTCPPCPAPELLGGPSVFLFPPK	THTC[+1315.8]PPC[+58]PAPELLGGPSVFLFPPK	4	0	ADC-AAPHControl	ADC-AAPHControl_T1	489861
THTCPPCPAPELLGGPSVFLFPPK	THTC[+1333.8]PPC[+1333.8]PAPELLGGPSVFLFPPK	3	0	ADC-AAPHControl	ADC-AAPHControl_T1	771656
THTCPPCPAPELLGGPSVFLFPPK	THTC[+1333.8]PPC[+1333.8]PAPELLGGPSVFLFPPK	3	4	ADC-AAPHControl	ADC-AAPHControl_T1	93980
THTCPPCPAPELLGGPSVFLFPPK	THTC[+1333.8]PPC[+1333.8]PAPELLGGPSVFLFPPK	3	3	ADC-AAPHControl	ADC-AAPHControl_T1	871003
THTCPPCPAPELLGGPSVFLFPPK	THTC[+1333.8]PPC[+1333.8]PAPELLGGPSVFLFPPK	3	1	ADC-AAPHControl	ADC-AAPHControl_T1	278302
THTCPPCPAPELLGGPSVFLFPPK	THTC[+1333.8]PPC[+1333.8]PAPELLGGPSVFLFPPK	3	2	ADC-AAPHControl	ADC-AAPHControl_T1	49577
THTCPPCPAPELLGGPSVFLFPPK	THTC[+58]PPC[+1315.8]PAPELLGGPSVFLFPPK	4	3	ADC-AAPHControl	ADC-AAPHControl_T1	1384553
THTCPPCPAPELLGGPSVFLFPPK	THTC[+58]PPC[+1315.8]PAPELLGGPSVFLFPPK	4	2	ADC-AAPHControl	ADC-AAPHControl_T1	1786716
THTCPPCPAPELLGGPSVFLFPPK	THTC[+58]PPC[+1315.8]PAPELLGGPSVFLFPPK	3	2	ADC-AAPHControl	ADC-AAPHControl_T1	3825741
THTCPPCPAPELLGGPSVFLFPPK	THTC[+58]PPC[+1315.8]PAPELLGGPSVFLFPPK	3	3	ADC-AAPHControl	ADC-AAPHControl_T1	3295463
THTCPPCPAPELLGGPSVFLFPPK	THTC[+58]PPC[+1315.8]PAPELLGGPSVFLFPPK	3	4	ADC-AAPHControl	ADC-AAPHControl_T1	2158264
THTCPPCPAPELLGGPSVFLFPPK	THTC[+58]PPC[+1315.8]PAPELLGGPSVFLFPPK	4	1	ADC-AAPHControl	ADC-AAPHControl_T1	1061711
THTCPPCPAPELLGGPSVFLFPPK	THTC[+58]PPC[+1315.8]PAPELLGGPSVFLFPPK	4	4	ADC-AAPHControl	ADC-AAPHControl_T1	1130919
THTCPPCPAPELLGGPSVFLFPPK	THTC[+58]PPC[+1315.8]PAPELLGGPSVFLFPPK	3	1	ADC-AAPHControl	ADC-AAPHControl_T1	2946988
THTCPPCPAPELLGGPSVFLFPPK	THTC[+58]PPC[+1315.8]PAPELLGGPSVFLFPPK	3	0	ADC-AAPHControl	ADC-AAPHControl_T1	1681192
THTCPPCPAPELLGGPSVFLFPPK	THTC[+58]PPC[+1315.8]PAPELLGGPSVFLFPPK	4	0	ADC-AAPHControl	ADC-AAPHControl_T1	489861
THTCPPCPAPELLGGPSVFLFPPK	THTC[+58]PPC[+58]PAPELLGGPSVFLFPPK	3	1	ADC-AAPHControl	ADC-AAPHControl_T1	35402236
THTCPPCPAPELLGGPSVFLFPPK	THTC[+58]PPC[+58]PAPELLGGPSVFLFPPK	3	4	ADC-AAPHControl	ADC-AAPHControl_T1	7457222
THTCPPCPAPELLGGPSVFLFPPK	THTC[+58]PPC[+58]PAPELLGGPSVFLFPPK	2	2	ADC-AAPHControl	ADC-AAPHControl_T1	20535360
THTCPPCPAPELLGGPSVFLFPPK	THTC[+58]PPC[+58]PAPELLGGPSVFLFPPK	2	3	ADC-AAPHControl	ADC-AAPHControl_T1	11763542
THTCPPCPAPELLGGPSVFLFPPK	THTC[+58]PPC[+58]PAPELLGGPSVFLFPPK	3	2	ADC-AAPHControl	ADC-AAPHControl_T1	29135708
THTCPPCPAPELLGGPSVFLFPPK	THTC[+58]PPC[+58]PAPELLGGPSVFLFPPK	3	3	ADC-AAPHControl	ADC-AAPHControl_T1	16630319
THTCPPCPAPELLGGPSVFLFPPK	THTC[+58]PPC[+58]PAPELLGGPSVFLFPPK	2	0	ADC-AAPHControl	ADC-AAPHControl_T1	16001177
THTCPPCPAPELLGGPSVFLFPPK	THTC[+58]PPC[+58]PAPELLGGPSVFLFPPK	2	1	ADC-AAPHControl	ADC-AAPHControl_T1	23842566
THTCPPCPAPELLGGPSVFLFPPK	THTC[+58]PPC[+58]PAPELLGGPSVFLFPPK	3	0	ADC-AAPHControl	ADC-AAPHControl_T1	23066424
THTCPPCPAPELLGGPSVFLFPPK	THTC[+58]PPC[+58]PAPELLGGPSVFLFPPK	2	4	ADC-AAPHControl	ADC-AAPHControl_T1	5671102
THTCPPCPAPELLGGPSVFLFPPK	THTCPPCPAPELLGGPSVFLFPPK	3	2	ADC-AAPHControl	ADC-AAPHControl_T1	331419
THTCPPCPAPELLGGPSVFLFPPK	THTCPPCPAPELLGGPSVFLFPPK	2	3	ADC-AAPHControl	ADC-AAPHControl_T1	278695
THTCPPCPAPELLGGPSVFLFPPK	THTCPPCPAPELLGGPSVFLFPPK	3	0	ADC-AAPHControl	ADC-AAPHControl_T1	143119
THTCPPCPAPELLGGPSVFLFPPK	THTCPPCPAPELLGGPSVFLFPPK	3	1	ADC-AAPHControl	ADC-AAPHControl_T1	439996
THTCPPCPAPELLGGPSVFLFPPK	THTCPPCPAPELLGGPSVFLFPPK	3	3	ADC-AAPHControl	ADC-AAPHControl_T1	329201
THTCPPCPAPELLGGPSVFLFPPK	THTCPPCPAPELLGGPSVFLFPPK	2	0	ADC-AAPHControl	ADC-AAPHControl_T1	198661
THTCPPCPAPELLGGPSVFLFPPK	THTCPPCPAPELLGGPSVFLFPPK	2	1	ADC-AAPHControl	ADC-AAPHControl_T1	389098
THTCPPCPAPELLGGPSVFLFPPK	THTCPPCPAPELLGGPSVFLFPPK	2	2	ADC-AAPHControl	ADC-AAPHControl_T1	116962
THTCPPCPAPELLGGPSVFLFPPK	THTCPPCPAPELLGGPSVFLFPPK	3	4	ADC-AAPHControl	ADC-AAPHControl_T1	123756
THTCPPCPAPELLGGPSVFLFPPK	THTCPPCPAPELLGGPSVFLFPPK	2	4	ADC-AAPHControl	ADC-AAPHControl_T1	162173
LLIYAASNLESGVPSRFSGSGSGTDFTLTISSLQPEDFATYYCQQSNEDPLTFGQGTK	LLIYAASNLESGVPSRFSGSGSGTDFTLTISSLQPEDFATYYC[+58]QQSNEDPLTFGQGTK[-1]	4	0	ADC-AAPHControl	ADC-AAPHControl_T1	1147763
LLIYAASNLESGVPSRFSGSGSGTDFTLTISSLQPEDFATYYCQQSNEDPLTFGQGTK	LLIYAASNLESGVPSRFSGSGSGTDFTLTISSLQPEDFATYYC[+58]QQSNEDPLTFGQGTK[-1]	6	1	ADC-AAPHControl	ADC-AAPHControl_T1	15568786
LLIYAASNLESGVPSRFSGSGSGTDFTLTISSLQPEDFATYYCQQSNEDPLTFGQGTK	LLIYAASNLESGVPSRFSGSGSGTDFTLTISSLQPEDFATYYC[+58]QQSNEDPLTFGQGTK[-1]	4	1	ADC-AAPHControl	ADC-AAPHControl_T1	88087424
LLIYAASNLESGVPSRFSGSGSGTDFTLTISSLQPEDFATYYCQQSNEDPLTFGQGTK	LLIYAASNLESGVPSRFSGSGSGTDFTLTISSLQPEDFATYYC[+58]QQSNEDPLTFGQGTK[-1]	4	2	ADC-AAPHControl	ADC-AAPHControl_T1	285465728
LLIYAASNLESGVPSRFSGSGSGTDFTLTISSLQPEDFATYYCQQSNEDPLTFGQGTK	LLIYAASNLESGVPSRFSGSGSGTDFTLTISSLQPEDFATYYC[+58]QQSNEDPLTFGQGTK[-1]	4	3	ADC-AAPHControl	ADC-AAPHControl_T1	498199424
LLIYAASNLESGVPSRFSGSGSGTDFTLTISSLQPEDFATYYCQQSNEDPLTFGQGTK	LLIYAASNLESGVPSRFSGSGSGTDFTLTISSLQPEDFATYYC[+58]QQSNEDPLTFGQGTK[-1]	4	4	ADC-AAPHControl	ADC-AAPHControl_T1	598155264
LLIYAASNLESGVPSRFSGSGSGTDFTLTISSLQPEDFATYYCQQSNEDPLTFGQGTK	LLIYAASNLESGVPSRFSGSGSGTDFTLTISSLQPEDFATYYC[+58]QQSNEDPLTFGQGTK[-1]	5	0	ADC-AAPHControl	ADC-AAPHControl_T1	1196769
LLIYAASNLESGVPSRFSGSGSGTDFTLTISSLQPEDFATYYCQQSNEDPLTFGQGTK	LLIYAASNLESGVPSRFSGSGSGTDFTLTISSLQPEDFATYYC[+58]QQSNEDPLTFGQGTK[-1]	5	1	ADC-AAPHControl	ADC-AAPHControl_T1	43491204
LLIYAASNLESGVPSRFSGSGSGTDFTLTISSLQPEDFATYYCQQSNEDPLTFGQGTK	LLIYAASNLESGVPSRFSGSGSGTDFTLTISSLQPEDFATYYC[+58]QQSNEDPLTFGQGTK[-1]	5	2	ADC-AAPHControl	ADC-AAPHControl_T1	134629968
LLIYAASNLESGVPSRFSGSGSGTDFTLTISSLQPEDFATYYCQQSNEDPLTFGQGTK	LLIYAASNLESGVPSRFSGSGSGTDFTLTISSLQPEDFATYYC[+58]QQSNEDPLTFGQGTK[-1]	5	3	ADC-AAPHControl	ADC-AAPHControl_T1	241689776
LLIYAASNLESGVPSRFSGSGSGTDFTLTISSLQPEDFATYYCQQSNEDPLTFGQGTK	LLIYAASNLESGVPSRFSGSGSGTDFTLTISSLQPEDFATYYC[+58]QQSNEDPLTFGQGTK[-1]	5	4	ADC-AAPHControl	ADC-AAPHControl_T1	290632288
LLIYAASNLESGVPSRFSGSGSGTDFTLTISSLQPEDFATYYCQQSNEDPLTFGQGTK	LLIYAASNLESGVPSRFSGSGSGTDFTLTISSLQPEDFATYYC[+58]QQSNEDPLTFGQGTK[-1]	6	0	ADC-AAPHControl	ADC-AAPHControl_T1	619617
LLIYAASNLESGVPSRFSGSGSGTDFTLTISSLQPEDFATYYCQQSNEDPLTFGQGTK	LLIYAASNLESGVPSRFSGSGSGTDFTLTISSLQPEDFATYYC[+58]QQSNEDPLTFGQGTK[-1]	6	2	ADC-AAPHControl	ADC-AAPHControl_T1	50796928
LLIYAASNLESGVPSRFSGSGSGTDFTLTISSLQPEDFATYYCQQSNEDPLTFGQGTK	LLIYAASNLESGVPSRFSGSGSGTDFTLTISSLQPEDFATYYC[+58]QQSNEDPLTFGQGTK[-1]	6	3	ADC-AAPHControl	ADC-AAPHControl_T1	93305784
LLIYAASNLESGVPSRFSGSGSGTDFTLTISSLQPEDFATYYCQQSNEDPLTFGQGTK	LLIYAASNLESGVPSRFSGSGSGTDFTLTISSLQPEDFATYYC[+58]QQSNEDPLTFGQGTK[-1]	6	4	ADC-AAPHControl	ADC-AAPHControl_T1	110461080
GQGTLVTVSSASTK	GQGTLVTVSSASTK	2	0	ADC-AAPHControl	ADC-AAPHControl_T1	3142773
GQGTLVTVSSASTK	GQGTLVTVSSASTK	2	1	ADC-AAPHControl	ADC-AAPHControl_T1	1934628
GQGTLVTVSSASTK	GQGTLVTVSSASTK	2	2	ADC-AAPHControl	ADC-AAPHControl_T1	653239
GQGTLVTVSSASTK	GQGTLVTVSSASTK	2	3	ADC-AAPHControl	ADC-AAPHControl_T1	486075
NQVSLTCLVK	NQVSLTCLVK	2	0	ADC-AAPHControl	ADC-AAPHControl_T1	998751
NQVSLTCLVK	NQVSLTCLVK	2	1	ADC-AAPHControl	ADC-AAPHControl_T1	559859
NQVSLTCLVK	NQVSLTCLVK	2	3	ADC-AAPHControl	ADC-AAPHControl_T1	31769
NQVSLTCLVK	NQVSLTCLVK	2	2	ADC-AAPHControl	ADC-AAPHControl_T1	157886
GFYPSDIAVEWESNGQPENNYK	GFYPSDIAVEWESN[+1]GQPENNYK	3	0	ADC-AAPHControl	ADC-AAPHControl_T1	442215200
GFYPSDIAVEWESNGQPENNYK	GFYPSDIAVEWESN[+1]GQPENNYK	3	2	ADC-AAPHControl	ADC-AAPHControl_T1	168578704
GFYPSDIAVEWESNGQPENNYK	GFYPSDIAVEWESN[+1]GQPENNYK	3	4	ADC-AAPHControl	ADC-AAPHControl_T1	22915112
GFYPSDIAVEWESNGQPENNYK	GFYPSDIAVEWESN[+1]GQPENNYK	2	0	ADC-AAPHControl	ADC-AAPHControl_T1	1047362816
GFYPSDIAVEWESNGQPENNYK	GFYPSDIAVEWESN[+1]GQPENNYK	2	1	ADC-AAPHControl	ADC-AAPHControl_T1	765049536
GFYPSDIAVEWESNGQPENNYK	GFYPSDIAVEWESN[+1]GQPENNYK	2	2	ADC-AAPHControl	ADC-AAPHControl_T1	387063392
GFYPSDIAVEWESNGQPENNYK	GFYPSDIAVEWESN[+1]GQPENNYK	2	3	ADC-AAPHControl	ADC-AAPHControl_T1	160319248
GFYPSDIAVEWESNGQPENNYK	GFYPSDIAVEWESN[+1]GQPENNYK	2	4	ADC-AAPHControl	ADC-AAPHControl_T1	57503192
GFYPSDIAVEWESNGQPENNYK	GFYPSDIAVEWESN[+1]GQPENNYK	3	1	ADC-AAPHControl	ADC-AAPHControl_T1	315761568
GFYPSDIAVEWESNGQPENNYK	GFYPSDIAVEWESN[+1]GQPENNYK	3	3	ADC-AAPHControl	ADC-AAPHControl_T1	70274448
GFYPSDIAVEWESNGQPENNYK	GFYPSDIAVEWESNGQPENNYK	4	1	ADC-AAPHControl	ADC-AAPHControl_T1	481679
GFYPSDIAVEWESNGQPENNYK	GFYPSDIAVEWESNGQPENNYK	2	0	ADC-AAPHControl	ADC-AAPHControl_T1	765230848
GFYPSDIAVEWESNGQPENNYK	GFYPSDIAVEWESNGQPENNYK	2	2	ADC-AAPHControl	ADC-AAPHControl_T1	754514688
GFYPSDIAVEWESNGQPENNYK	GFYPSDIAVEWESNGQPENNYK	2	3	ADC-AAPHControl	ADC-AAPHControl_T1	378440800
GFYPSDIAVEWESNGQPENNYK	GFYPSDIAVEWESNGQPENNYK	3	1	ADC-AAPHControl	ADC-AAPHControl_T1	448781792
GFYPSDIAVEWESNGQPENNYK	GFYPSDIAVEWESNGQPENNYK	3	3	ADC-AAPHControl	ADC-AAPHControl_T1	165155120
GFYPSDIAVEWESNGQPENNYK	GFYPSDIAVEWESNGQPENNYK	3	4	ADC-AAPHControl	ADC-AAPHControl_T1	69871992
GFYPSDIAVEWESNGQPENNYK	GFYPSDIAVEWESNGQPENNYK	4	3	ADC-AAPHControl	ADC-AAPHControl_T1	286211
GFYPSDIAVEWESNGQPENNYK	GFYPSDIAVEWESNGQPENNYK	2	1	ADC-AAPHControl	ADC-AAPHControl_T1	1039148544
GFYPSDIAVEWESNGQPENNYK	GFYPSDIAVEWESNGQPENNYK	2	4	ADC-AAPHControl	ADC-AAPHControl_T1	153985472
GFYPSDIAVEWESNGQPENNYK	GFYPSDIAVEWESNGQPENNYK	3	0	ADC-AAPHControl	ADC-AAPHControl_T1	334637728
GFYPSDIAVEWESNGQPENNYK	GFYPSDIAVEWESNGQPENNYK	3	2	ADC-AAPHControl	ADC-AAPHControl_T1	326790592
GFYPSDIAVEWESNGQPENNYK	GFYPSDIAVEWESNGQPENNYK	4	0	ADC-AAPHControl	ADC-AAPHControl_T1	721720
GFYPSDIAVEWESNGQPENNYK	GFYPSDIAVEWESNGQPENNYK	4	2	ADC-AAPHControl	ADC-AAPHControl_T1	923351
GFYPSDIAVEWESNGQPENNYK	GFYPSDIAVEWESNGQPENNYK	4	4	ADC-AAPHControl	ADC-AAPHControl_T1	138845
VQWKVDNALQSGNSQESVTEQDSK	VQWK[+162.1]VDNALQSGNSQESVTEQDSK	2	0	ADC-AAPHControl	ADC-AAPHControl_T1	645722
VQWKVDNALQSGNSQESVTEQDSK	VQWK[+162.1]VDNALQSGNSQESVTEQDSK	2	1	ADC-AAPHControl	ADC-AAPHControl_T1	853689
VQWKVDNALQSGNSQESVTEQDSK	VQWK[+162.1]VDNALQSGNSQESVTEQDSK	2	2	ADC-AAPHControl	ADC-AAPHControl_T1	765614
VQWKVDNALQSGNSQESVTEQDSK	VQWK[+162.1]VDNALQSGNSQESVTEQDSK	2	3	ADC-AAPHControl	ADC-AAPHControl_T1	375735
VQWKVDNALQSGNSQESVTEQDSK	VQWK[+162.1]VDNALQSGNSQESVTEQDSK	2	4	ADC-AAPHControl	ADC-AAPHControl_T1	173553
ALPAPIEK	ALPAPIEK	1	0	ADC-AAPHControl	ADC-AAPHControl_T1	347546144
ALPAPIEK	ALPAPIEK	2	0	ADC-AAPHControl	ADC-AAPHControl_T1	768564544
DTLMISRTPEVTCVVVDVSHEDPEVK	DTLM[+16]ISRTPEVTC[+58]VVVDVSHEDPEVK	2	0	ADC-AAPHControl	ADC-AAPHControl_T1	9800264
DTLMISRTPEVTCVVVDVSHEDPEVK	DTLM[+16]ISRTPEVTC[+58]VVVDVSHEDPEVK	2	1	ADC-AAPHControl	ADC-AAPHControl_T1	15449324
DTLMISRTPEVTCVVVDVSHEDPEVK	DTLM[+16]ISRTPEVTC[+58]VVVDVSHEDPEVK	2	2	ADC-AAPHControl	ADC-AAPHControl_T1	14682833
DTLMISRTPEVTCVVVDVSHEDPEVK	DTLM[+16]ISRTPEVTC[+58]VVVDVSHEDPEVK	2	3	ADC-AAPHControl	ADC-AAPHControl_T1	8516291
DTLMISRTPEVTCVVVDVSHEDPEVK	DTLM[+16]ISRTPEVTC[+58]VVVDVSHEDPEVK	2	4	ADC-AAPHControl	ADC-AAPHControl_T1	4410251
DTLMISRTPEVTCVVVDVSHEDPEVK	DTLM[+16]ISRTPEVTC[+58]VVVDVSHEDPEVK	3	0	ADC-AAPHControl	ADC-AAPHControl_T1	49260900
DTLMISRTPEVTCVVVDVSHEDPEVK	DTLM[+16]ISRTPEVTC[+58]VVVDVSHEDPEVK	3	1	ADC-AAPHControl	ADC-AAPHControl_T1	75392664
DTLMISRTPEVTCVVVDVSHEDPEVK	DTLM[+16]ISRTPEVTC[+58]VVVDVSHEDPEVK	3	2	ADC-AAPHControl	ADC-AAPHControl_T1	67106664
DTLMISRTPEVTCVVVDVSHEDPEVK	DTLM[+16]ISRTPEVTC[+58]VVVDVSHEDPEVK	3	3	ADC-AAPHControl	ADC-AAPHControl_T1	42899856
DTLMISRTPEVTCVVVDVSHEDPEVK	DTLM[+16]ISRTPEVTC[+58]VVVDVSHEDPEVK	3	4	ADC-AAPHControl	ADC-AAPHControl_T1	21018002
DTLMISRTPEVTCVVVDVSHEDPEVK	DTLM[+16]ISRTPEVTC[+58]VVVDVSHEDPEVK	4	0	ADC-AAPHControl	ADC-AAPHControl_T1	8063924
DTLMISRTPEVTCVVVDVSHEDPEVK	DTLM[+16]ISRTPEVTC[+58]VVVDVSHEDPEVK	4	1	ADC-AAPHControl	ADC-AAPHControl_T1	12382622
DTLMISRTPEVTCVVVDVSHEDPEVK	DTLM[+16]ISRTPEVTC[+58]VVVDVSHEDPEVK	4	2	ADC-AAPHControl	ADC-AAPHControl_T1	10653482
DTLMISRTPEVTCVVVDVSHEDPEVK	DTLM[+16]ISRTPEVTC[+58]VVVDVSHEDPEVK	4	3	ADC-AAPHControl	ADC-AAPHControl_T1	6746127
DTLMISRTPEVTCVVVDVSHEDPEVK	DTLM[+16]ISRTPEVTC[+58]VVVDVSHEDPEVK	4	4	ADC-AAPHControl	ADC-AAPHControl_T1	3395982
DTLMISRTPEVTCVVVDVSHEDPEVK	DTLMISRTPEVTC[+58]VVVDVSHEDPEVK	2	0	ADC-AAPHControl	ADC-AAPHControl_T1	202802512
DTLMISRTPEVTCVVVDVSHEDPEVK	DTLMISRTPEVTC[+58]VVVDVSHEDPEVK	2	1	ADC-AAPHControl	ADC-AAPHControl_T1	332806368
DTLMISRTPEVTCVVVDVSHEDPEVK	DTLMISRTPEVTC[+58]VVVDVSHEDPEVK	2	2	ADC-AAPHControl	ADC-AAPHControl_T1	302245696
DTLMISRTPEVTCVVVDVSHEDPEVK	DTLMISRTPEVTC[+58]VVVDVSHEDPEVK	2	3	ADC-AAPHControl	ADC-AAPHControl_T1	192222608
DTLMISRTPEVTCVVVDVSHEDPEVK	DTLMISRTPEVTC[+58]VVVDVSHEDPEVK	2	4	ADC-AAPHControl	ADC-AAPHControl_T1	99964840
DTLMISRTPEVTCVVVDVSHEDPEVK	DTLMISRTPEVTC[+58]VVVDVSHEDPEVK	3	0	ADC-AAPHControl	ADC-AAPHControl_T1	984102080
DTLMISRTPEVTCVVVDVSHEDPEVK	DTLMISRTPEVTC[+58]VVVDVSHEDPEVK	3	1	ADC-AAPHControl	ADC-AAPHControl_T1	1522528256
DTLMISRTPEVTCVVVDVSHEDPEVK	DTLMISRTPEVTC[+58]VVVDVSHEDPEVK	3	2	ADC-AAPHControl	ADC-AAPHControl_T1	1311827456
DTLMISRTPEVTCVVVDVSHEDPEVK	DTLMISRTPEVTC[+58]VVVDVSHEDPEVK	3	3	ADC-AAPHControl	ADC-AAPHControl_T1	844265728
DTLMISRTPEVTCVVVDVSHEDPEVK	DTLMISRTPEVTC[+58]VVVDVSHEDPEVK	3	4	ADC-AAPHControl	ADC-AAPHControl_T1	423587744
DTLMISRTPEVTCVVVDVSHEDPEVK	DTLMISRTPEVTC[+58]VVVDVSHEDPEVK	4	1	ADC-AAPHControl	ADC-AAPHControl_T1	234991792
DTLMISRTPEVTCVVVDVSHEDPEVK	DTLMISRTPEVTC[+58]VVVDVSHEDPEVK	4	2	ADC-AAPHControl	ADC-AAPHControl_T1	208592576
DTLMISRTPEVTCVVVDVSHEDPEVK	DTLMISRTPEVTC[+58]VVVDVSHEDPEVK	4	3	ADC-AAPHControl	ADC-AAPHControl_T1	139377024
DTLMISRTPEVTCVVVDVSHEDPEVK	DTLMISRTPEVTC[+58]VVVDVSHEDPEVK	4	4	ADC-AAPHControl	ADC-AAPHControl_T1	66388228
DTLMISRTPEVTCVVVDVSHEDPEVK	DTLMISRTPEVTC[+58]VVVDVSHEDPEVK	4	0	ADC-AAPHControl	ADC-AAPHControl_T1	140771216
DTLMISRTPEVTCVVVDVSHEDPEVK	DTLMISRTPEVTCVVVDVSHEDPEVK	3	2	ADC-AAPHControl	ADC-AAPHControl_T1	429007
DTLMISRTPEVTCVVVDVSHEDPEVK	DTLMISRTPEVTCVVVDVSHEDPEVK	3	1	ADC-AAPHControl	ADC-AAPHControl_T1	3160658
DTLMISRTPEVTCVVVDVSHEDPEVK	DTLMISRTPEVTCVVVDVSHEDPEVK	3	0	ADC-AAPHControl	ADC-AAPHControl_T1	3374804
DTLMISRTPEVTCVVVDVSHEDPEVK	DTLMISRTPEVTCVVVDVSHEDPEVK	3	3	ADC-AAPHControl	ADC-AAPHControl_T1	195562
DTLMISRTPEVTCVVVDVSHEDPEVK	DTLMISRTPEVTCVVVDVSHEDPEVK	3	4	ADC-AAPHControl	ADC-AAPHControl_T1	84073
EVQLVESGGGLVQPGGSLRLSCAASGYTFSSYWIEWVRQAPGK	EVQLVESGGGLVQPGGSLRLSC[+58]AASGYTFSSYW[+16]IEWVRQAPGK	3	0	ADC-AAPHControl	ADC-AAPHControl_T1	1253402
EVQLVESGGGLVQPGGSLRLSCAASGYTFSSYWIEWVRQAPGK	EVQLVESGGGLVQPGGSLRLSC[+58]AASGYTFSSYW[+16]IEWVRQAPGK	4	2	ADC-AAPHControl	ADC-AAPHControl_T1	1307133
EVQLVESGGGLVQPGGSLRLSCAASGYTFSSYWIEWVRQAPGK	EVQLVESGGGLVQPGGSLRLSC[+58]AASGYTFSSYW[+16]IEWVRQAPGK	3	3	ADC-AAPHControl	ADC-AAPHControl_T1	3202407
EVQLVESGGGLVQPGGSLRLSCAASGYTFSSYWIEWVRQAPGK	EVQLVESGGGLVQPGGSLRLSC[+58]AASGYTFSSYW[+16]IEWVRQAPGK	4	4	ADC-AAPHControl	ADC-AAPHControl_T1	1039639
EVQLVESGGGLVQPGGSLRLSCAASGYTFSSYWIEWVRQAPGK	EVQLVESGGGLVQPGGSLRLSC[+58]AASGYTFSSYW[+16]IEWVRQAPGK	3	1	ADC-AAPHControl	ADC-AAPHControl_T1	2769697
EVQLVESGGGLVQPGGSLRLSCAASGYTFSSYWIEWVRQAPGK	EVQLVESGGGLVQPGGSLRLSC[+58]AASGYTFSSYW[+16]IEWVRQAPGK	3	2	ADC-AAPHControl	ADC-AAPHControl_T1	3807898
EVQLVESGGGLVQPGGSLRLSCAASGYTFSSYWIEWVRQAPGK	EVQLVESGGGLVQPGGSLRLSC[+58]AASGYTFSSYW[+16]IEWVRQAPGK	4	3	ADC-AAPHControl	ADC-AAPHControl_T1	2022008
EVQLVESGGGLVQPGGSLRLSCAASGYTFSSYWIEWVRQAPGK	EVQLVESGGGLVQPGGSLRLSC[+58]AASGYTFSSYW[+16]IEWVRQAPGK	3	4	ADC-AAPHControl	ADC-AAPHControl_T1	2742226
EVQLVESGGGLVQPGGSLRLSCAASGYTFSSYWIEWVRQAPGK	EVQLVESGGGLVQPGGSLRLSC[+58]AASGYTFSSYW[+16]IEWVRQAPGK	4	0	ADC-AAPHControl	ADC-AAPHControl_T1	279859
EVQLVESGGGLVQPGGSLRLSCAASGYTFSSYWIEWVRQAPGK	EVQLVESGGGLVQPGGSLRLSC[+58]AASGYTFSSYW[+16]IEWVRQAPGK	4	1	ADC-AAPHControl	ADC-AAPHControl_T1	994343
EVQLVESGGGLVQPGGSLRLSCAASGYTFSSYWIEWVRQAPGK	EVQLVESGGGLVQPGGSLRLSC[+58]AASGYTFSSYW[+32]IEWVRQAPGK	3	0	ADC-AAPHControl	ADC-AAPHControl_T1	3709194
EVQLVESGGGLVQPGGSLRLSCAASGYTFSSYWIEWVRQAPGK	EVQLVESGGGLVQPGGSLRLSC[+58]AASGYTFSSYW[+32]IEWVRQAPGK	3	1	ADC-AAPHControl	ADC-AAPHControl_T1	3407670
EVQLVESGGGLVQPGGSLRLSCAASGYTFSSYWIEWVRQAPGK	EVQLVESGGGLVQPGGSLRLSC[+58]AASGYTFSSYW[+32]IEWVRQAPGK	3	4	ADC-AAPHControl	ADC-AAPHControl_T1	1173561
EVQLVESGGGLVQPGGSLRLSCAASGYTFSSYWIEWVRQAPGK	EVQLVESGGGLVQPGGSLRLSC[+58]AASGYTFSSYW[+32]IEWVRQAPGK	3	2	ADC-AAPHControl	ADC-AAPHControl_T1	3894979
EVQLVESGGGLVQPGGSLRLSCAASGYTFSSYWIEWVRQAPGK	EVQLVESGGGLVQPGGSLRLSC[+58]AASGYTFSSYW[+32]IEWVRQAPGK	3	3	ADC-AAPHControl	ADC-AAPHControl_T1	2465069
EVQLVESGGGLVQPGGSLRLSCAASGYTFSSYWIEWVRQAPGK	EVQLVESGGGLVQPGGSLRLSC[+58]AASGYTFSSYW[+32]IEWVRQAPGK	4	0	ADC-AAPHControl	ADC-AAPHControl_T1	1234817
EVQLVESGGGLVQPGGSLRLSCAASGYTFSSYWIEWVRQAPGK	EVQLVESGGGLVQPGGSLRLSC[+58]AASGYTFSSYW[+32]IEWVRQAPGK	4	1	ADC-AAPHControl	ADC-AAPHControl_T1	1507328
EVQLVESGGGLVQPGGSLRLSCAASGYTFSSYWIEWVRQAPGK	EVQLVESGGGLVQPGGSLRLSC[+58]AASGYTFSSYW[+32]IEWVRQAPGK	4	2	ADC-AAPHControl	ADC-AAPHControl_T1	1199096
EVQLVESGGGLVQPGGSLRLSCAASGYTFSSYWIEWVRQAPGK	EVQLVESGGGLVQPGGSLRLSC[+58]AASGYTFSSYW[+32]IEWVRQAPGK	4	4	ADC-AAPHControl	ADC-AAPHControl_T1	618854
EVQLVESGGGLVQPGGSLRLSCAASGYTFSSYWIEWVRQAPGK	EVQLVESGGGLVQPGGSLRLSC[+58]AASGYTFSSYW[+32]IEWVRQAPGK	4	3	ADC-AAPHControl	ADC-AAPHControl_T1	948302
EVQLVESGGGLVQPGGSLRLSCAASGYTFSSYWIEWVRQAPGK	EVQLVESGGGLVQPGGSLRLSC[+58]AASGYTFSSYWIEWVRQAPGK	3	0	ADC-AAPHControl	ADC-AAPHControl_T1	251209744
EVQLVESGGGLVQPGGSLRLSCAASGYTFSSYWIEWVRQAPGK	EVQLVESGGGLVQPGGSLRLSC[+58]AASGYTFSSYWIEWVRQAPGK	3	1	ADC-AAPHControl	ADC-AAPHControl_T1	645521856
EVQLVESGGGLVQPGGSLRLSCAASGYTFSSYWIEWVRQAPGK	EVQLVESGGGLVQPGGSLRLSC[+58]AASGYTFSSYWIEWVRQAPGK	3	2	ADC-AAPHControl	ADC-AAPHControl_T1	864377280
EVQLVESGGGLVQPGGSLRLSCAASGYTFSSYWIEWVRQAPGK	EVQLVESGGGLVQPGGSLRLSC[+58]AASGYTFSSYWIEWVRQAPGK	3	3	ADC-AAPHControl	ADC-AAPHControl_T1	795001920
EVQLVESGGGLVQPGGSLRLSCAASGYTFSSYWIEWVRQAPGK	EVQLVESGGGLVQPGGSLRLSC[+58]AASGYTFSSYWIEWVRQAPGK	3	4	ADC-AAPHControl	ADC-AAPHControl_T1	570003648
EVQLVESGGGLVQPGGSLRLSCAASGYTFSSYWIEWVRQAPGK	EVQLVESGGGLVQPGGSLRLSC[+58]AASGYTFSSYWIEWVRQAPGK	4	2	ADC-AAPHControl	ADC-AAPHControl_T1	564199680
EVQLVESGGGLVQPGGSLRLSCAASGYTFSSYWIEWVRQAPGK	EVQLVESGGGLVQPGGSLRLSC[+58]AASGYTFSSYWIEWVRQAPGK	4	0	ADC-AAPHControl	ADC-AAPHControl_T1	168070384
EVQLVESGGGLVQPGGSLRLSCAASGYTFSSYWIEWVRQAPGK	EVQLVESGGGLVQPGGSLRLSC[+58]AASGYTFSSYWIEWVRQAPGK	4	1	ADC-AAPHControl	ADC-AAPHControl_T1	420699744
EVQLVESGGGLVQPGGSLRLSCAASGYTFSSYWIEWVRQAPGK	EVQLVESGGGLVQPGGSLRLSC[+58]AASGYTFSSYWIEWVRQAPGK	4	3	ADC-AAPHControl	ADC-AAPHControl_T1	506347584
EVQLVESGGGLVQPGGSLRLSCAASGYTFSSYWIEWVRQAPGK	EVQLVESGGGLVQPGGSLRLSC[+58]AASGYTFSSYWIEWVRQAPGK	4	4	ADC-AAPHControl	ADC-AAPHControl_T1	368214656
EVQLVESGGGLVQPGGSLRLSCAASGYTFSSYWIEWVRQAPGK	EVQLVESGGGLVQPGGSLRLSCAASGYTFSSYWIEWVRQAPGK	3	0	ADC-AAPHControl	ADC-AAPHControl_T1	281563
EVQLVESGGGLVQPGGSLRLSCAASGYTFSSYWIEWVRQAPGK	EVQLVESGGGLVQPGGSLRLSCAASGYTFSSYWIEWVRQAPGK	3	2	ADC-AAPHControl	ADC-AAPHControl_T1	1438156
EVQLVESGGGLVQPGGSLRLSCAASGYTFSSYWIEWVRQAPGK	EVQLVESGGGLVQPGGSLRLSCAASGYTFSSYWIEWVRQAPGK	3	3	ADC-AAPHControl	ADC-AAPHControl_T1	1524226
EVQLVESGGGLVQPGGSLRLSCAASGYTFSSYWIEWVRQAPGK	EVQLVESGGGLVQPGGSLRLSCAASGYTFSSYWIEWVRQAPGK	3	4	ADC-AAPHControl	ADC-AAPHControl_T1	942729
EVQLVESGGGLVQPGGSLRLSCAASGYTFSSYWIEWVRQAPGK	EVQLVESGGGLVQPGGSLRLSCAASGYTFSSYWIEWVRQAPGK	3	1	ADC-AAPHControl	ADC-AAPHControl_T1	1054797
EVQLVESGGGLVQPGGSLRLSCAASGYTFSSYWIEWVRQAPGKGLEWIGEILPGGGDTNYNEIFK	EVQLVESGGGLVQPGGSLRLSC[+58]AASGYTFSSYWIEWVRQAPGKGLEWIGEILPGGGDTNYNEIFK	4	0	ADC-AAPHControl	ADC-AAPHControl_T1	4639078
EVQLVESGGGLVQPGGSLRLSCAASGYTFSSYWIEWVRQAPGKGLEWIGEILPGGGDTNYNEIFK	EVQLVESGGGLVQPGGSLRLSC[+58]AASGYTFSSYWIEWVRQAPGKGLEWIGEILPGGGDTNYNEIFK	4	1	ADC-AAPHControl	ADC-AAPHControl_T1	15084929
EVQLVESGGGLVQPGGSLRLSCAASGYTFSSYWIEWVRQAPGKGLEWIGEILPGGGDTNYNEIFK	EVQLVESGGGLVQPGGSLRLSC[+58]AASGYTFSSYWIEWVRQAPGKGLEWIGEILPGGGDTNYNEIFK	4	2	ADC-AAPHControl	ADC-AAPHControl_T1	29053654
EVQLVESGGGLVQPGGSLRLSCAASGYTFSSYWIEWVRQAPGKGLEWIGEILPGGGDTNYNEIFK	EVQLVESGGGLVQPGGSLRLSC[+58]AASGYTFSSYWIEWVRQAPGKGLEWIGEILPGGGDTNYNEIFK	4	3	ADC-AAPHControl	ADC-AAPHControl_T1	40980776
EVQLVESGGGLVQPGGSLRLSCAASGYTFSSYWIEWVRQAPGKGLEWIGEILPGGGDTNYNEIFK	EVQLVESGGGLVQPGGSLRLSC[+58]AASGYTFSSYWIEWVRQAPGKGLEWIGEILPGGGDTNYNEIFK	4	4	ADC-AAPHControl	ADC-AAPHControl_T1	44844716
FNWYVDGVEVHNAK	FNWYVDGVEVHNAK	2	0	ADC-AAPHControl	ADC-AAPHControl_T1	1549610496
FNWYVDGVEVHNAK	FNWYVDGVEVHNAK	3	0	ADC-AAPHControl	ADC-AAPHControl_T1	366237632
GFYPSDIAVEWESNGQPENNYK	GFYPSDIAVEWESNGQPEN[+1]NYK	3	2	ADC-AAPHControl	ADC-AAPHControl_T1	161002784
GFYPSDIAVEWESNGQPENNYK	GFYPSDIAVEWESNGQPEN[+1]NYK	2	0	ADC-AAPHControl	ADC-AAPHControl_T1	1023057536
GFYPSDIAVEWESNGQPENNYK	GFYPSDIAVEWESNGQPEN[+1]NYK	2	1	ADC-AAPHControl	ADC-AAPHControl_T1	731063552
GFYPSDIAVEWESNGQPENNYK	GFYPSDIAVEWESNGQPEN[+1]NYK	2	2	ADC-AAPHControl	ADC-AAPHControl_T1	361564928
GFYPSDIAVEWESNGQPENNYK	GFYPSDIAVEWESNGQPEN[+1]NYK	3	0	ADC-AAPHControl	ADC-AAPHControl_T1	434187008
GFYPSDIAVEWESNGQPENNYK	GFYPSDIAVEWESNGQPEN[+1]NYK	3	1	ADC-AAPHControl	ADC-AAPHControl_T1	306637024
GFYPSDIAVEWESNGQPENNYK	GFYPSDIAVEWESNGQPENN[+1]YK	2	0	ADC-AAPHControl	ADC-AAPHControl_T1	1020664128
GFYPSDIAVEWESNGQPENNYK	GFYPSDIAVEWESNGQPENN[+1]YK	2	1	ADC-AAPHControl	ADC-AAPHControl_T1	731127936
GFYPSDIAVEWESNGQPENNYK	GFYPSDIAVEWESNGQPENN[+1]YK	2	2	ADC-AAPHControl	ADC-AAPHControl_T1	359607008
GFYPSDIAVEWESNGQPENNYK	GFYPSDIAVEWESNGQPENN[+1]YK	3	0	ADC-AAPHControl	ADC-AAPHControl_T1	435525440
GFYPSDIAVEWESNGQPENNYK	GFYPSDIAVEWESNGQPENN[+1]YK	3	1	ADC-AAPHControl	ADC-AAPHControl_T1	307301184
GFYPSDIAVEWESNGQPENNYK	GFYPSDIAVEWESNGQPENN[+1]YK	3	2	ADC-AAPHControl	ADC-AAPHControl_T1	162743264
GLEWIGEILPGGGDTNYNEIFK	GLEW[+16]IGEILPGGGDTNYNEIFK	2	3	ADC-AAPHControl	ADC-AAPHControl_T1	2070259
GLEWIGEILPGGGDTNYNEIFK	GLEW[+16]IGEILPGGGDTNYNEIFK	3	3	ADC-AAPHControl	ADC-AAPHControl_T1	160641
GLEWIGEILPGGGDTNYNEIFK	GLEW[+16]IGEILPGGGDTNYNEIFK	2	1	ADC-AAPHControl	ADC-AAPHControl_T1	6919197
GLEWIGEILPGGGDTNYNEIFK	GLEW[+16]IGEILPGGGDTNYNEIFK	3	2	ADC-AAPHControl	ADC-AAPHControl_T1	317821
GLEWIGEILPGGGDTNYNEIFK	GLEW[+16]IGEILPGGGDTNYNEIFK	3	4	ADC-AAPHControl	ADC-AAPHControl_T1	70804
GLEWIGEILPGGGDTNYNEIFK	GLEW[+16]IGEILPGGGDTNYNEIFK	2	2	ADC-AAPHControl	ADC-AAPHControl_T1	4203931
GLEWIGEILPGGGDTNYNEIFK	GLEW[+16]IGEILPGGGDTNYNEIFK	3	0	ADC-AAPHControl	ADC-AAPHControl_T1	573979
GLEWIGEILPGGGDTNYNEIFK	GLEW[+16]IGEILPGGGDTNYNEIFK	3	1	ADC-AAPHControl	ADC-AAPHControl_T1	595378
GLEWIGEILPGGGDTNYNEIFK	GLEW[+16]IGEILPGGGDTNYNEIFK	2	0	ADC-AAPHControl	ADC-AAPHControl_T1	4753601
GLEWIGEILPGGGDTNYNEIFK	GLEWIGEILPGGGD[-18]TNYNEIFK	2	0	ADC-AAPHControl	ADC-AAPHControl_T1	8327492
GLEWIGEILPGGGDTNYNEIFK	GLEWIGEILPGGGD[-18]TNYNEIFK	2	2	ADC-AAPHControl	ADC-AAPHControl_T1	7444441
GLEWIGEILPGGGDTNYNEIFK	GLEWIGEILPGGGD[-18]TNYNEIFK	2	3	ADC-AAPHControl	ADC-AAPHControl_T1	4095811
GLEWIGEILPGGGDTNYNEIFK	GLEWIGEILPGGGD[-18]TNYNEIFK	2	1	ADC-AAPHControl	ADC-AAPHControl_T1	11161980
GLEWIGEILPGGGDTNYNEIFK	GLEWIGEILPGGGD[-18]TNYNEIFK	2	4	ADC-AAPHControl	ADC-AAPHControl_T1	1382013
GLEWIGEILPGGGDTNYNEIFK	GLEWIGEILPGGGDTNYNEIFK	3	0	ADC-AAPHControl	ADC-AAPHControl_T1	272495200
GLEWIGEILPGGGDTNYNEIFK	GLEWIGEILPGGGDTNYNEIFK	3	1	ADC-AAPHControl	ADC-AAPHControl_T1	366497600
GLEWIGEILPGGGDTNYNEIFK	GLEWIGEILPGGGDTNYNEIFK	3	2	ADC-AAPHControl	ADC-AAPHControl_T1	252334784
GLEWIGEILPGGGDTNYNEIFK	GLEWIGEILPGGGDTNYNEIFK	2	0	ADC-AAPHControl	ADC-AAPHControl_T1	1087594880
GLEWIGEILPGGGDTNYNEIFK	GLEWIGEILPGGGDTNYNEIFK	2	1	ADC-AAPHControl	ADC-AAPHControl_T1	1450908928
GLEWIGEILPGGGDTNYNEIFK	GLEWIGEILPGGGDTNYNEIFK	2	2	ADC-AAPHControl	ADC-AAPHControl_T1	1038893568
GLEWIGEILPGGGDTNYNEIFKGRATFSADTSK	GLEWIGEILPGGGDTNYNEIFK[+162.1]GRATFSADTSK	3	1	ADC-AAPHControl	ADC-AAPHControl_T1	2033870
GLEWIGEILPGGGDTNYNEIFKGRATFSADTSK	GLEWIGEILPGGGDTNYNEIFK[+162.1]GRATFSADTSK	3	0	ADC-AAPHControl	ADC-AAPHControl_T1	1106300
GLEWIGEILPGGGDTNYNEIFKGRATFSADTSK	GLEWIGEILPGGGDTNYNEIFK[+162.1]GRATFSADTSK	3	2	ADC-AAPHControl	ADC-AAPHControl_T1	2413100
GLEWIGEILPGGGDTNYNEIFKGRATFSADTSK	GLEWIGEILPGGGDTNYNEIFKGRATFSADTSK	3	1	ADC-AAPHControl	ADC-AAPHControl_T1	2105917
GLEWIGEILPGGGDTNYNEIFKGRATFSADTSK	GLEWIGEILPGGGDTNYNEIFKGRATFSADTSK	3	2	ADC-AAPHControl	ADC-AAPHControl_T1	2296208
GLEWIGEILPGGGDTNYNEIFKGRATFSADTSK	GLEWIGEILPGGGDTNYNEIFKGRATFSADTSK	3	0	ADC-AAPHControl	ADC-AAPHControl_T1	885814
GPSVFPLAPSSK	GPSVFPLAPSSK	2	0	ADC-AAPHControl	ADC-AAPHControl_T1	2272203264
GPSVFPLAPSSK	GPSVFPLAPSSK	2	1	ADC-AAPHControl	ADC-AAPHControl_T1	1480084480
GPSVFPLAPSSK	GPSVFPLAPSSK	2	2	ADC-AAPHControl	ADC-AAPHControl_T1	559151744
GPSVFPLAPSSK	GPSVFPLAPSSK	2	3	ADC-AAPHControl	ADC-AAPHControl_T1	137215648
GQPREPQVYTLPPSREEMTK	GQPREPQVYTLPPSREEM[+16]TK	4	4	ADC-AAPHControl	ADC-AAPHControl_T1	696666
GQPREPQVYTLPPSREEMTK	GQPREPQVYTLPPSREEM[+16]TK	3	4	ADC-AAPHControl	ADC-AAPHControl_T1	7089143
GQPREPQVYTLPPSREEMTK	GQPREPQVYTLPPSREEM[+16]TK	2	0	ADC-AAPHControl	ADC-AAPHControl_T1	16057461
GQPREPQVYTLPPSREEMTK	GQPREPQVYTLPPSREEM[+16]TK	3	0	ADC-AAPHControl	ADC-AAPHControl_T1	42002948
GQPREPQVYTLPPSREEMTK	GQPREPQVYTLPPSREEM[+16]TK	2	1	ADC-AAPHControl	ADC-AAPHControl_T1	20313716
GQPREPQVYTLPPSREEMTK	GQPREPQVYTLPPSREEM[+16]TK	2	2	ADC-AAPHControl	ADC-AAPHControl_T1	14374410
GQPREPQVYTLPPSREEMTK	GQPREPQVYTLPPSREEM[+16]TK	2	4	ADC-AAPHControl	ADC-AAPHControl_T1	3255756
GQPREPQVYTLPPSREEMTK	GQPREPQVYTLPPSREEM[+16]TK	3	1	ADC-AAPHControl	ADC-AAPHControl_T1	53834412
GQPREPQVYTLPPSREEMTK	GQPREPQVYTLPPSREEM[+16]TK	3	2	ADC-AAPHControl	ADC-AAPHControl_T1	36785672
GQPREPQVYTLPPSREEMTK	GQPREPQVYTLPPSREEM[+16]TK	3	3	ADC-AAPHControl	ADC-AAPHControl_T1	19037704
GQPREPQVYTLPPSREEMTK	GQPREPQVYTLPPSREEM[+16]TK	4	1	ADC-AAPHControl	ADC-AAPHControl_T1	6295294
GQPREPQVYTLPPSREEMTK	GQPREPQVYTLPPSREEM[+16]TK	4	2	ADC-AAPHControl	ADC-AAPHControl_T1	4427412
GQPREPQVYTLPPSREEMTK	GQPREPQVYTLPPSREEM[+16]TK	4	0	ADC-AAPHControl	ADC-AAPHControl_T1	5324952
GQPREPQVYTLPPSREEMTK	GQPREPQVYTLPPSREEM[+16]TK	2	3	ADC-AAPHControl	ADC-AAPHControl_T1	7204083
GQPREPQVYTLPPSREEMTK	GQPREPQVYTLPPSREEM[+16]TK	4	3	ADC-AAPHControl	ADC-AAPHControl_T1	2484727
GQPREPQVYTLPPSREEMTK	GQPREPQVYTLPPSREEMTK	3	4	ADC-AAPHControl	ADC-AAPHControl_T1	156022480
GQPREPQVYTLPPSREEMTK	GQPREPQVYTLPPSREEMTK	4	4	ADC-AAPHControl	ADC-AAPHControl_T1	23812144
GQPREPQVYTLPPSREEMTK	GQPREPQVYTLPPSREEMTK	2	1	ADC-AAPHControl	ADC-AAPHControl_T1	517487936
GQPREPQVYTLPPSREEMTK	GQPREPQVYTLPPSREEMTK	4	1	ADC-AAPHControl	ADC-AAPHControl_T1	165577680
GQPREPQVYTLPPSREEMTK	GQPREPQVYTLPPSREEMTK	4	2	ADC-AAPHControl	ADC-AAPHControl_T1	112061872
GQPREPQVYTLPPSREEMTK	GQPREPQVYTLPPSREEMTK	2	0	ADC-AAPHControl	ADC-AAPHControl_T1	402277344
GQPREPQVYTLPPSREEMTK	GQPREPQVYTLPPSREEMTK	2	2	ADC-AAPHControl	ADC-AAPHControl_T1	358698944
GQPREPQVYTLPPSREEMTK	GQPREPQVYTLPPSREEMTK	4	0	ADC-AAPHControl	ADC-AAPHControl_T1	125407328
GQPREPQVYTLPPSREEMTK	GQPREPQVYTLPPSREEMTK	4	3	ADC-AAPHControl	ADC-AAPHControl_T1	58247940
GQPREPQVYTLPPSREEMTK	GQPREPQVYTLPPSREEMTK	2	3	ADC-AAPHControl	ADC-AAPHControl_T1	177152560
GQPREPQVYTLPPSREEMTK	GQPREPQVYTLPPSREEMTK	3	0	ADC-AAPHControl	ADC-AAPHControl_T1	904638976
GQPREPQVYTLPPSREEMTK	GQPREPQVYTLPPSREEMTK	3	1	ADC-AAPHControl	ADC-AAPHControl_T1	1175036416
GQPREPQVYTLPPSREEMTK	GQPREPQVYTLPPSREEMTK	3	2	ADC-AAPHControl	ADC-AAPHControl_T1	841698432
GQPREPQVYTLPPSREEMTK	GQPREPQVYTLPPSREEMTK	3	3	ADC-AAPHControl	ADC-AAPHControl_T1	412932896
GQPREPQVYTLPPSREEMTK	GQPREPQVYTLPPSREEMTK	2	4	ADC-AAPHControl	ADC-AAPHControl_T1	72961264
GRATFSADTSK	GRATFSADTSK	2	0	ADC-AAPHControl	ADC-AAPHControl_T1	1267046016
GRATFSADTSK	GRATFSADTSK	2	2	ADC-AAPHControl	ADC-AAPHControl_T1	251613904
GRATFSADTSK	GRATFSADTSK	3	2	ADC-AAPHControl	ADC-AAPHControl_T1	7067341
GRATFSADTSK	GRATFSADTSK	2	1	ADC-AAPHControl	ADC-AAPHControl_T1	745207232
GRATFSADTSK	GRATFSADTSK	3	0	ADC-AAPHControl	ADC-AAPHControl_T1	45513216
GRATFSADTSK	GRATFSADTSK	3	1	ADC-AAPHControl	ADC-AAPHControl_T1	23291640
NTAYLQMNSLRAEDTAVYYCTRRVPIRLDYWGQGTLVTVSSASTK	NTAYLQM[+16]NSLRAEDTAVYYC[+58]TRRVPIRLDYWGQGTLVTVSSASTK	3	0	ADC-AAPHControl	ADC-AAPHControl_T1	1796869
NTAYLQMNSLRAEDTAVYYCTRRVPIRLDYWGQGTLVTVSSASTK	NTAYLQM[+16]NSLRAEDTAVYYC[+58]TRRVPIRLDYWGQGTLVTVSSASTK	4	1	ADC-AAPHControl	ADC-AAPHControl_T1	7225841
NTAYLQMNSLRAEDTAVYYCTRRVPIRLDYWGQGTLVTVSSASTK	NTAYLQM[+16]NSLRAEDTAVYYC[+58]TRRVPIRLDYWGQGTLVTVSSASTK	4	4	ADC-AAPHControl	ADC-AAPHControl_T1	6837013
NTAYLQMNSLRAEDTAVYYCTRRVPIRLDYWGQGTLVTVSSASTK	NTAYLQM[+16]NSLRAEDTAVYYC[+58]TRRVPIRLDYWGQGTLVTVSSASTK	3	2	ADC-AAPHControl	ADC-AAPHControl_T1	6902046
NTAYLQMNSLRAEDTAVYYCTRRVPIRLDYWGQGTLVTVSSASTK	NTAYLQM[+16]NSLRAEDTAVYYC[+58]TRRVPIRLDYWGQGTLVTVSSASTK	4	0	ADC-AAPHControl	ADC-AAPHControl_T1	2777347
NTAYLQMNSLRAEDTAVYYCTRRVPIRLDYWGQGTLVTVSSASTK	NTAYLQM[+16]NSLRAEDTAVYYC[+58]TRRVPIRLDYWGQGTLVTVSSASTK	4	2	ADC-AAPHControl	ADC-AAPHControl_T1	11007788
NTAYLQMNSLRAEDTAVYYCTRRVPIRLDYWGQGTLVTVSSASTK	NTAYLQM[+16]NSLRAEDTAVYYC[+58]TRRVPIRLDYWGQGTLVTVSSASTK	3	1	ADC-AAPHControl	ADC-AAPHControl_T1	4761235
NTAYLQMNSLRAEDTAVYYCTRRVPIRLDYWGQGTLVTVSSASTK	NTAYLQM[+16]NSLRAEDTAVYYC[+58]TRRVPIRLDYWGQGTLVTVSSASTK	3	3	ADC-AAPHControl	ADC-AAPHControl_T1	6899125
NTAYLQMNSLRAEDTAVYYCTRRVPIRLDYWGQGTLVTVSSASTK	NTAYLQM[+16]NSLRAEDTAVYYC[+58]TRRVPIRLDYWGQGTLVTVSSASTK	3	4	ADC-AAPHControl	ADC-AAPHControl_T1	6500629
NTAYLQMNSLRAEDTAVYYCTRRVPIRLDYWGQGTLVTVSSASTK	NTAYLQM[+16]NSLRAEDTAVYYC[+58]TRRVPIRLDYWGQGTLVTVSSASTK	4	3	ADC-AAPHControl	ADC-AAPHControl_T1	10456657
NTAYLQMNSLRAEDTAVYYCTRRVPIRLDYWGQGTLVTVSSASTK	NTAYLQM[+32]NSLRAEDTAVYYC[+58]TRRVPIRLDYWGQGTLVTVSSASTK	3	0	ADC-AAPHControl	ADC-AAPHControl_T1	7094060
NTAYLQMNSLRAEDTAVYYCTRRVPIRLDYWGQGTLVTVSSASTK	NTAYLQM[+32]NSLRAEDTAVYYC[+58]TRRVPIRLDYWGQGTLVTVSSASTK	3	2	ADC-AAPHControl	ADC-AAPHControl_T1	9674279
NTAYLQMNSLRAEDTAVYYCTRRVPIRLDYWGQGTLVTVSSASTK	NTAYLQM[+32]NSLRAEDTAVYYC[+58]TRRVPIRLDYWGQGTLVTVSSASTK	3	4	ADC-AAPHControl	ADC-AAPHControl_T1	5906459
NTAYLQMNSLRAEDTAVYYCTRRVPIRLDYWGQGTLVTVSSASTK	NTAYLQM[+32]NSLRAEDTAVYYC[+58]TRRVPIRLDYWGQGTLVTVSSASTK	4	0	ADC-AAPHControl	ADC-AAPHControl_T1	831876
NTAYLQMNSLRAEDTAVYYCTRRVPIRLDYWGQGTLVTVSSASTK	NTAYLQM[+32]NSLRAEDTAVYYC[+58]TRRVPIRLDYWGQGTLVTVSSASTK	4	4	ADC-AAPHControl	ADC-AAPHControl_T1	735219
NTAYLQMNSLRAEDTAVYYCTRRVPIRLDYWGQGTLVTVSSASTK	NTAYLQM[+32]NSLRAEDTAVYYC[+58]TRRVPIRLDYWGQGTLVTVSSASTK	3	1	ADC-AAPHControl	ADC-AAPHControl_T1	9720757
NTAYLQMNSLRAEDTAVYYCTRRVPIRLDYWGQGTLVTVSSASTK	NTAYLQM[+32]NSLRAEDTAVYYC[+58]TRRVPIRLDYWGQGTLVTVSSASTK	3	3	ADC-AAPHControl	ADC-AAPHControl_T1	6401971
NTAYLQMNSLRAEDTAVYYCTRRVPIRLDYWGQGTLVTVSSASTK	NTAYLQM[+32]NSLRAEDTAVYYC[+58]TRRVPIRLDYWGQGTLVTVSSASTK	4	1	ADC-AAPHControl	ADC-AAPHControl_T1	1460132
NTAYLQMNSLRAEDTAVYYCTRRVPIRLDYWGQGTLVTVSSASTK	NTAYLQM[+32]NSLRAEDTAVYYC[+58]TRRVPIRLDYWGQGTLVTVSSASTK	4	2	ADC-AAPHControl	ADC-AAPHControl_T1	2702294
NTAYLQMNSLRAEDTAVYYCTRRVPIRLDYWGQGTLVTVSSASTK	NTAYLQM[+32]NSLRAEDTAVYYC[+58]TRRVPIRLDYWGQGTLVTVSSASTK	4	3	ADC-AAPHControl	ADC-AAPHControl_T1	1652626
NTAYLQMNSLRAEDTAVYYCTRRVPIRLDYWGQGTLVTVSSASTK	NTAYLQMNSLRAEDTAVYYC[+58]TRRVPIRLDYWGQGTLVTVSSASTK	3	1	ADC-AAPHControl	ADC-AAPHControl_T1	298069568
NTAYLQMNSLRAEDTAVYYCTRRVPIRLDYWGQGTLVTVSSASTK	NTAYLQMNSLRAEDTAVYYC[+58]TRRVPIRLDYWGQGTLVTVSSASTK	3	2	ADC-AAPHControl	ADC-AAPHControl_T1	447957408
NTAYLQMNSLRAEDTAVYYCTRRVPIRLDYWGQGTLVTVSSASTK	NTAYLQMNSLRAEDTAVYYC[+58]TRRVPIRLDYWGQGTLVTVSSASTK	3	3	ADC-AAPHControl	ADC-AAPHControl_T1	455589568
NTAYLQMNSLRAEDTAVYYCTRRVPIRLDYWGQGTLVTVSSASTK	NTAYLQMNSLRAEDTAVYYC[+58]TRRVPIRLDYWGQGTLVTVSSASTK	3	4	ADC-AAPHControl	ADC-AAPHControl_T1	361667680
NTAYLQMNSLRAEDTAVYYCTRRVPIRLDYWGQGTLVTVSSASTK	NTAYLQMNSLRAEDTAVYYC[+58]TRRVPIRLDYWGQGTLVTVSSASTK	4	0	ADC-AAPHControl	ADC-AAPHControl_T1	163464080
NTAYLQMNSLRAEDTAVYYCTRRVPIRLDYWGQGTLVTVSSASTK	NTAYLQMNSLRAEDTAVYYC[+58]TRRVPIRLDYWGQGTLVTVSSASTK	4	2	ADC-AAPHControl	ADC-AAPHControl_T1	667003264
NTAYLQMNSLRAEDTAVYYCTRRVPIRLDYWGQGTLVTVSSASTK	NTAYLQMNSLRAEDTAVYYC[+58]TRRVPIRLDYWGQGTLVTVSSASTK	3	0	ADC-AAPHControl	ADC-AAPHControl_T1	108339264
NTAYLQMNSLRAEDTAVYYCTRRVPIRLDYWGQGTLVTVSSASTK	NTAYLQMNSLRAEDTAVYYC[+58]TRRVPIRLDYWGQGTLVTVSSASTK	4	1	ADC-AAPHControl	ADC-AAPHControl_T1	448140768
NTAYLQMNSLRAEDTAVYYCTRRVPIRLDYWGQGTLVTVSSASTK	NTAYLQMNSLRAEDTAVYYC[+58]TRRVPIRLDYWGQGTLVTVSSASTK	4	3	ADC-AAPHControl	ADC-AAPHControl_T1	664625792
NTAYLQMNSLRAEDTAVYYCTRRVPIRLDYWGQGTLVTVSSASTK	NTAYLQMNSLRAEDTAVYYC[+58]TRRVPIRLDYWGQGTLVTVSSASTK	4	4	ADC-AAPHControl	ADC-AAPHControl_T1	547697024
NTAYLQMNSLRAEDTAVYYCTRRVPIRLDYWGQGTLVTVSSASTKGPSVFPLAPSSK	NTAYLQMNSLRAEDTAVYYC[+58]TRRVPIRLDYWGQGTLVTVSSASTKGPSVFPLAPSSK	4	0	ADC-AAPHControl	ADC-AAPHControl_T1	2591845
NTAYLQMNSLRAEDTAVYYCTRRVPIRLDYWGQGTLVTVSSASTKGPSVFPLAPSSK	NTAYLQMNSLRAEDTAVYYC[+58]TRRVPIRLDYWGQGTLVTVSSASTKGPSVFPLAPSSK	4	1	ADC-AAPHControl	ADC-AAPHControl_T1	7158825
NTAYLQMNSLRAEDTAVYYCTRRVPIRLDYWGQGTLVTVSSASTKGPSVFPLAPSSK	NTAYLQMNSLRAEDTAVYYC[+58]TRRVPIRLDYWGQGTLVTVSSASTKGPSVFPLAPSSK	4	2	ADC-AAPHControl	ADC-AAPHControl_T1	12473189
NTAYLQMNSLRAEDTAVYYCTRRVPIRLDYWGQGTLVTVSSASTKGPSVFPLAPSSK	NTAYLQMNSLRAEDTAVYYC[+58]TRRVPIRLDYWGQGTLVTVSSASTKGPSVFPLAPSSK	4	3	ADC-AAPHControl	ADC-AAPHControl_T1	15603545
NTAYLQMNSLRAEDTAVYYCTRRVPIRLDYWGQGTLVTVSSASTKGPSVFPLAPSSK	NTAYLQMNSLRAEDTAVYYC[+58]TRRVPIRLDYWGQGTLVTVSSASTKGPSVFPLAPSSK	4	4	ADC-AAPHControl	ADC-AAPHControl_T1	14427360
SLSLSPGK	SLSLSPGK	2	0	ADC-AAPHControl	ADC-AAPHControl_T1	42019328
SLSLSPGK	SLSLSPGK[-128.1]	2	0	ADC-AAPHControl	ADC-AAPHControl_T1	8108641
SRWQQGNVFSCSVMHEALHNHYTQK	SRWQQGNVFSC[+58]SVM[+16]HEALHNHYTQK	2	2	ADC-AAPHControl	ADC-AAPHControl_T1	3888932
SRWQQGNVFSCSVMHEALHNHYTQK	SRWQQGNVFSC[+58]SVM[+16]HEALHNHYTQK	2	3	ADC-AAPHControl	ADC-AAPHControl_T1	2605707
SRWQQGNVFSCSVMHEALHNHYTQK	SRWQQGNVFSC[+58]SVM[+16]HEALHNHYTQK	3	0	ADC-AAPHControl	ADC-AAPHControl_T1	25425796
SRWQQGNVFSCSVMHEALHNHYTQK	SRWQQGNVFSC[+58]SVM[+16]HEALHNHYTQK	3	2	ADC-AAPHControl	ADC-AAPHControl_T1	38182464
SRWQQGNVFSCSVMHEALHNHYTQK	SRWQQGNVFSC[+58]SVM[+16]HEALHNHYTQK	3	4	ADC-AAPHControl	ADC-AAPHControl_T1	12974495
SRWQQGNVFSCSVMHEALHNHYTQK	SRWQQGNVFSC[+58]SVM[+16]HEALHNHYTQK	4	0	ADC-AAPHControl	ADC-AAPHControl_T1	7863317
SRWQQGNVFSCSVMHEALHNHYTQK	SRWQQGNVFSC[+58]SVM[+16]HEALHNHYTQK	4	1	ADC-AAPHControl	ADC-AAPHControl_T1	12281370
SRWQQGNVFSCSVMHEALHNHYTQK	SRWQQGNVFSC[+58]SVM[+16]HEALHNHYTQK	4	4	ADC-AAPHControl	ADC-AAPHControl_T1	4062976
SRWQQGNVFSCSVMHEALHNHYTQK	SRWQQGNVFSC[+58]SVM[+16]HEALHNHYTQK	2	0	ADC-AAPHControl	ADC-AAPHControl_T1	2293949
SRWQQGNVFSCSVMHEALHNHYTQK	SRWQQGNVFSC[+58]SVM[+16]HEALHNHYTQK	2	1	ADC-AAPHControl	ADC-AAPHControl_T1	4241441
SRWQQGNVFSCSVMHEALHNHYTQK	SRWQQGNVFSC[+58]SVM[+16]HEALHNHYTQK	2	4	ADC-AAPHControl	ADC-AAPHControl_T1	1436416
SRWQQGNVFSCSVMHEALHNHYTQK	SRWQQGNVFSC[+58]SVM[+16]HEALHNHYTQK	3	1	ADC-AAPHControl	ADC-AAPHControl_T1	40544228
SRWQQGNVFSCSVMHEALHNHYTQK	SRWQQGNVFSC[+58]SVM[+16]HEALHNHYTQK	3	3	ADC-AAPHControl	ADC-AAPHControl_T1	25116404
SRWQQGNVFSCSVMHEALHNHYTQK	SRWQQGNVFSC[+58]SVM[+16]HEALHNHYTQK	4	2	ADC-AAPHControl	ADC-AAPHControl_T1	11956260
SRWQQGNVFSCSVMHEALHNHYTQK	SRWQQGNVFSC[+58]SVM[+16]HEALHNHYTQK	4	3	ADC-AAPHControl	ADC-AAPHControl_T1	6900706
SRWQQGNVFSCSVMHEALHNHYTQK	SRWQQGNVFSC[+58]SVMHEALHNHYTQK	4	3	ADC-AAPHControl	ADC-AAPHControl_T1	223134576
SRWQQGNVFSCSVMHEALHNHYTQK	SRWQQGNVFSC[+58]SVMHEALHNHYTQK	2	1	ADC-AAPHControl	ADC-AAPHControl_T1	174137904
SRWQQGNVFSCSVMHEALHNHYTQK	SRWQQGNVFSC[+58]SVMHEALHNHYTQK	2	2	ADC-AAPHControl	ADC-AAPHControl_T1	171951200
SRWQQGNVFSCSVMHEALHNHYTQK	SRWQQGNVFSC[+58]SVMHEALHNHYTQK	2	4	ADC-AAPHControl	ADC-AAPHControl_T1	50134124
SRWQQGNVFSCSVMHEALHNHYTQK	SRWQQGNVFSC[+58]SVMHEALHNHYTQK	3	0	ADC-AAPHControl	ADC-AAPHControl_T1	761395904
SRWQQGNVFSCSVMHEALHNHYTQK	SRWQQGNVFSC[+58]SVMHEALHNHYTQK	3	1	ADC-AAPHControl	ADC-AAPHControl_T1	1246701824
SRWQQGNVFSCSVMHEALHNHYTQK	SRWQQGNVFSC[+58]SVMHEALHNHYTQK	3	2	ADC-AAPHControl	ADC-AAPHControl_T1	1124040064
SRWQQGNVFSCSVMHEALHNHYTQK	SRWQQGNVFSC[+58]SVMHEALHNHYTQK	3	3	ADC-AAPHControl	ADC-AAPHControl_T1	744829312
SRWQQGNVFSCSVMHEALHNHYTQK	SRWQQGNVFSC[+58]SVMHEALHNHYTQK	3	4	ADC-AAPHControl	ADC-AAPHControl_T1	387038208
SRWQQGNVFSCSVMHEALHNHYTQK	SRWQQGNVFSC[+58]SVMHEALHNHYTQK	4	0	ADC-AAPHControl	ADC-AAPHControl_T1	223197504
SRWQQGNVFSCSVMHEALHNHYTQK	SRWQQGNVFSC[+58]SVMHEALHNHYTQK	4	1	ADC-AAPHControl	ADC-AAPHControl_T1	373257120
SRWQQGNVFSCSVMHEALHNHYTQK	SRWQQGNVFSC[+58]SVMHEALHNHYTQK	4	2	ADC-AAPHControl	ADC-AAPHControl_T1	335870016
SRWQQGNVFSCSVMHEALHNHYTQK	SRWQQGNVFSC[+58]SVMHEALHNHYTQK	4	4	ADC-AAPHControl	ADC-AAPHControl_T1	121372048
SRWQQGNVFSCSVMHEALHNHYTQK	SRWQQGNVFSC[+58]SVMHEALHNHYTQK	2	0	ADC-AAPHControl	ADC-AAPHControl_T1	89628320
SRWQQGNVFSCSVMHEALHNHYTQK	SRWQQGNVFSC[+58]SVMHEALHNHYTQK	2	3	ADC-AAPHControl	ADC-AAPHControl_T1	100408048
SRWQQGNVFSCSVMHEALHNHYTQK	SRWQQGNVFSCSVMHEALHNHYTQK	2	0	ADC-AAPHControl	ADC-AAPHControl_T1	5651744
SRWQQGNVFSCSVMHEALHNHYTQK	SRWQQGNVFSCSVMHEALHNHYTQK	2	3	ADC-AAPHControl	ADC-AAPHControl_T1	3025893
SRWQQGNVFSCSVMHEALHNHYTQK	SRWQQGNVFSCSVMHEALHNHYTQK	2	1	ADC-AAPHControl	ADC-AAPHControl_T1	6206272
SRWQQGNVFSCSVMHEALHNHYTQK	SRWQQGNVFSCSVMHEALHNHYTQK	2	4	ADC-AAPHControl	ADC-AAPHControl_T1	3518734
SRWQQGNVFSCSVMHEALHNHYTQK	SRWQQGNVFSCSVMHEALHNHYTQK	2	2	ADC-AAPHControl	ADC-AAPHControl_T1	3650231
THTCPPCPAPELLGGPSVFLFPPKPK	THTC[+1315.8]PPC[+1315.8]PAPELLGGPSVFLFPPKPK	5	0	ADC-AAPHControl	ADC-AAPHControl_T1	22700660
THTCPPCPAPELLGGPSVFLFPPKPK	THTC[+1315.8]PPC[+1315.8]PAPELLGGPSVFLFPPKPK	5	2	ADC-AAPHControl	ADC-AAPHControl_T1	118295880
THTCPPCPAPELLGGPSVFLFPPKPK	THTC[+1315.8]PPC[+1315.8]PAPELLGGPSVFLFPPKPK	3	0	ADC-AAPHControl	ADC-AAPHControl_T1	35604292
THTCPPCPAPELLGGPSVFLFPPKPK	THTC[+1315.8]PPC[+1315.8]PAPELLGGPSVFLFPPKPK	4	0	ADC-AAPHControl	ADC-AAPHControl_T1	51777936
THTCPPCPAPELLGGPSVFLFPPKPK	THTC[+1315.8]PPC[+1315.8]PAPELLGGPSVFLFPPKPK	4	1	ADC-AAPHControl	ADC-AAPHControl_T1	165281936
THTCPPCPAPELLGGPSVFLFPPKPK	THTC[+1315.8]PPC[+1315.8]PAPELLGGPSVFLFPPKPK	4	3	ADC-AAPHControl	ADC-AAPHControl_T1	308272416
THTCPPCPAPELLGGPSVFLFPPKPK	THTC[+1315.8]PPC[+1315.8]PAPELLGGPSVFLFPPKPK	4	4	ADC-AAPHControl	ADC-AAPHControl_T1	267936112
THTCPPCPAPELLGGPSVFLFPPKPK	THTC[+1315.8]PPC[+1315.8]PAPELLGGPSVFLFPPKPK	5	1	ADC-AAPHControl	ADC-AAPHControl_T1	73985832
THTCPPCPAPELLGGPSVFLFPPKPK	THTC[+1315.8]PPC[+1315.8]PAPELLGGPSVFLFPPKPK	5	3	ADC-AAPHControl	ADC-AAPHControl_T1	144390736
THTCPPCPAPELLGGPSVFLFPPKPK	THTC[+1315.8]PPC[+1315.8]PAPELLGGPSVFLFPPKPK	5	4	ADC-AAPHControl	ADC-AAPHControl_T1	119695376
THTCPPCPAPELLGGPSVFLFPPKPK	THTC[+1315.8]PPC[+1315.8]PAPELLGGPSVFLFPPKPK	3	1	ADC-AAPHControl	ADC-AAPHControl_T1	108699616
THTCPPCPAPELLGGPSVFLFPPKPK	THTC[+1315.8]PPC[+1315.8]PAPELLGGPSVFLFPPKPK	3	2	ADC-AAPHControl	ADC-AAPHControl_T1	180314208
THTCPPCPAPELLGGPSVFLFPPKPK	THTC[+1315.8]PPC[+1315.8]PAPELLGGPSVFLFPPKPK	3	3	ADC-AAPHControl	ADC-AAPHControl_T1	198764240
THTCPPCPAPELLGGPSVFLFPPKPK	THTC[+1315.8]PPC[+1315.8]PAPELLGGPSVFLFPPKPK	3	4	ADC-AAPHControl	ADC-AAPHControl_T1	184530864
THTCPPCPAPELLGGPSVFLFPPKPK	THTC[+1315.8]PPC[+1315.8]PAPELLGGPSVFLFPPKPK	4	2	ADC-AAPHControl	ADC-AAPHControl_T1	279475648
THTCPPCPAPELLGGPSVFLFPPKPK	THTC[+1315.8]PPC[+1333.8]PAPELLGGPSVFLFPPKPK	3	0	ADC-AAPHControl	ADC-AAPHControl_T1	1083717
THTCPPCPAPELLGGPSVFLFPPKPK	THTC[+1315.8]PPC[+1333.8]PAPELLGGPSVFLFPPKPK	4	2	ADC-AAPHControl	ADC-AAPHControl_T1	2889910
THTCPPCPAPELLGGPSVFLFPPKPK	THTC[+1315.8]PPC[+1333.8]PAPELLGGPSVFLFPPKPK	3	1	ADC-AAPHControl	ADC-AAPHControl_T1	1542562
THTCPPCPAPELLGGPSVFLFPPKPK	THTC[+1315.8]PPC[+1333.8]PAPELLGGPSVFLFPPKPK	3	2	ADC-AAPHControl	ADC-AAPHControl_T1	1722016
THTCPPCPAPELLGGPSVFLFPPKPK	THTC[+1315.8]PPC[+1333.8]PAPELLGGPSVFLFPPKPK	4	0	ADC-AAPHControl	ADC-AAPHControl_T1	1587220
THTCPPCPAPELLGGPSVFLFPPKPK	THTC[+1315.8]PPC[+1333.8]PAPELLGGPSVFLFPPKPK	4	1	ADC-AAPHControl	ADC-AAPHControl_T1	2228099
THTCPPCPAPELLGGPSVFLFPPKPK	THTC[+1315.8]PPC[+58]PAPELLGGPSVFLFPPKPK	3	1	ADC-AAPHControl	ADC-AAPHControl_T1	74384608
THTCPPCPAPELLGGPSVFLFPPKPK	THTC[+1315.8]PPC[+58]PAPELLGGPSVFLFPPKPK	3	3	ADC-AAPHControl	ADC-AAPHControl_T1	80983792
THTCPPCPAPELLGGPSVFLFPPKPK	THTC[+1315.8]PPC[+58]PAPELLGGPSVFLFPPKPK	4	1	ADC-AAPHControl	ADC-AAPHControl_T1	42049120
THTCPPCPAPELLGGPSVFLFPPKPK	THTC[+1315.8]PPC[+58]PAPELLGGPSVFLFPPKPK	4	2	ADC-AAPHControl	ADC-AAPHControl_T1	53820280
THTCPPCPAPELLGGPSVFLFPPKPK	THTC[+1315.8]PPC[+58]PAPELLGGPSVFLFPPKPK	3	0	ADC-AAPHControl	ADC-AAPHControl_T1	30247778
THTCPPCPAPELLGGPSVFLFPPKPK	THTC[+1315.8]PPC[+58]PAPELLGGPSVFLFPPKPK	3	2	ADC-AAPHControl	ADC-AAPHControl_T1	94089432
THTCPPCPAPELLGGPSVFLFPPKPK	THTC[+1315.8]PPC[+58]PAPELLGGPSVFLFPPKPK	3	4	ADC-AAPHControl	ADC-AAPHControl_T1	55731448
THTCPPCPAPELLGGPSVFLFPPKPK	THTC[+1315.8]PPC[+58]PAPELLGGPSVFLFPPKPK	4	0	ADC-AAPHControl	ADC-AAPHControl_T1	18869298
THTCPPCPAPELLGGPSVFLFPPKPK	THTC[+1315.8]PPC[+58]PAPELLGGPSVFLFPPKPK	4	3	ADC-AAPHControl	ADC-AAPHControl_T1	48256912
THTCPPCPAPELLGGPSVFLFPPKPK	THTC[+1315.8]PPC[+58]PAPELLGGPSVFLFPPKPK	4	4	ADC-AAPHControl	ADC-AAPHControl_T1	32360842
THTCPPCPAPELLGGPSVFLFPPKPK	THTC[+1333.8]PPC[+1315.8]PAPELLGGPSVFLFPPKPK	3	0	ADC-AAPHControl	ADC-AAPHControl_T1	1172021
THTCPPCPAPELLGGPSVFLFPPKPK	THTC[+1333.8]PPC[+1315.8]PAPELLGGPSVFLFPPKPK	3	1	ADC-AAPHControl	ADC-AAPHControl_T1	1057539
THTCPPCPAPELLGGPSVFLFPPKPK	THTC[+1333.8]PPC[+1315.8]PAPELLGGPSVFLFPPKPK	3	3	ADC-AAPHControl	ADC-AAPHControl_T1	1836356
THTCPPCPAPELLGGPSVFLFPPKPK	THTC[+1333.8]PPC[+1315.8]PAPELLGGPSVFLFPPKPK	4	0	ADC-AAPHControl	ADC-AAPHControl_T1	945404
THTCPPCPAPELLGGPSVFLFPPKPK	THTC[+1333.8]PPC[+1315.8]PAPELLGGPSVFLFPPKPK	4	1	ADC-AAPHControl	ADC-AAPHControl_T1	2088441
THTCPPCPAPELLGGPSVFLFPPKPK	THTC[+1333.8]PPC[+1315.8]PAPELLGGPSVFLFPPKPK	4	2	ADC-AAPHControl	ADC-AAPHControl_T1	2752893
THTCPPCPAPELLGGPSVFLFPPKPK	THTC[+1333.8]PPC[+1315.8]PAPELLGGPSVFLFPPKPK	3	2	ADC-AAPHControl	ADC-AAPHControl_T1	1513801
THTCPPCPAPELLGGPSVFLFPPKPK	THTC[+58]PPC[+1315.8]PAPELLGGPSVFLFPPKPK	3	1	ADC-AAPHControl	ADC-AAPHControl_T1	17832270
THTCPPCPAPELLGGPSVFLFPPKPK	THTC[+58]PPC[+1315.8]PAPELLGGPSVFLFPPKPK	3	3	ADC-AAPHControl	ADC-AAPHControl_T1	77998864
THTCPPCPAPELLGGPSVFLFPPKPK	THTC[+58]PPC[+1315.8]PAPELLGGPSVFLFPPKPK	4	0	ADC-AAPHControl	ADC-AAPHControl_T1	4339840
THTCPPCPAPELLGGPSVFLFPPKPK	THTC[+58]PPC[+1315.8]PAPELLGGPSVFLFPPKPK	4	2	ADC-AAPHControl	ADC-AAPHControl_T1	13439310
THTCPPCPAPELLGGPSVFLFPPKPK	THTC[+58]PPC[+1315.8]PAPELLGGPSVFLFPPKPK	3	4	ADC-AAPHControl	ADC-AAPHControl_T1	54967220
THTCPPCPAPELLGGPSVFLFPPKPK	THTC[+58]PPC[+1315.8]PAPELLGGPSVFLFPPKPK	4	3	ADC-AAPHControl	ADC-AAPHControl_T1	47844568
THTCPPCPAPELLGGPSVFLFPPKPK	THTC[+58]PPC[+1315.8]PAPELLGGPSVFLFPPKPK	4	4	ADC-AAPHControl	ADC-AAPHControl_T1	30744450
THTCPPCPAPELLGGPSVFLFPPKPK	THTC[+58]PPC[+1315.8]PAPELLGGPSVFLFPPKPK	3	0	ADC-AAPHControl	ADC-AAPHControl_T1	7283216
THTCPPCPAPELLGGPSVFLFPPKPK	THTC[+58]PPC[+1315.8]PAPELLGGPSVFLFPPKPK	3	2	ADC-AAPHControl	ADC-AAPHControl_T1	23006950
THTCPPCPAPELLGGPSVFLFPPKPK	THTC[+58]PPC[+1315.8]PAPELLGGPSVFLFPPKPK	4	1	ADC-AAPHControl	ADC-AAPHControl_T1	11047570
THTCPPCPAPELLGGPSVFLFPPKPK	THTC[+58]PPC[+58]PAPELLGGPSVFLFPPKPK	4	1	ADC-AAPHControl	ADC-AAPHControl_T1	260184608
THTCPPCPAPELLGGPSVFLFPPKPK	THTC[+58]PPC[+58]PAPELLGGPSVFLFPPKPK	4	2	ADC-AAPHControl	ADC-AAPHControl_T1	238830256
THTCPPCPAPELLGGPSVFLFPPKPK	THTC[+58]PPC[+58]PAPELLGGPSVFLFPPKPK	3	0	ADC-AAPHControl	ADC-AAPHControl_T1	676875968
THTCPPCPAPELLGGPSVFLFPPKPK	THTC[+58]PPC[+58]PAPELLGGPSVFLFPPKPK	3	1	ADC-AAPHControl	ADC-AAPHControl_T1	1080504704
THTCPPCPAPELLGGPSVFLFPPKPK	THTC[+58]PPC[+58]PAPELLGGPSVFLFPPKPK	3	2	ADC-AAPHControl	ADC-AAPHControl_T1	941439744
THTCPPCPAPELLGGPSVFLFPPKPK	THTC[+58]PPC[+58]PAPELLGGPSVFLFPPKPK	3	3	ADC-AAPHControl	ADC-AAPHControl_T1	613822912
THTCPPCPAPELLGGPSVFLFPPKPK	THTC[+58]PPC[+58]PAPELLGGPSVFLFPPKPK	3	4	ADC-AAPHControl	ADC-AAPHControl_T1	315782976
THTCPPCPAPELLGGPSVFLFPPKPK	THTC[+58]PPC[+58]PAPELLGGPSVFLFPPKPK	4	0	ADC-AAPHControl	ADC-AAPHControl_T1	164736224
TKPREEQYNSTYRVVSVLTVLHQDWLNGK	TKPREEQYN[+1095.4]STYRVVSVLTVLHQDWLNGK	3	2	ADC-AAPHControl	ADC-AAPHControl_T1	4489912
TKPREEQYNSTYRVVSVLTVLHQDWLNGK	TKPREEQYN[+1095.4]STYRVVSVLTVLHQDWLNGK	3	3	ADC-AAPHControl	ADC-AAPHControl_T1	4309216
TKPREEQYNSTYRVVSVLTVLHQDWLNGK	TKPREEQYN[+1095.4]STYRVVSVLTVLHQDWLNGK	4	0	ADC-AAPHControl	ADC-AAPHControl_T1	1536109
TKPREEQYNSTYRVVSVLTVLHQDWLNGK	TKPREEQYN[+1095.4]STYRVVSVLTVLHQDWLNGK	4	1	ADC-AAPHControl	ADC-AAPHControl_T1	2911487
TKPREEQYNSTYRVVSVLTVLHQDWLNGK	TKPREEQYN[+1095.4]STYRVVSVLTVLHQDWLNGK	4	4	ADC-AAPHControl	ADC-AAPHControl_T1	2031276
TKPREEQYNSTYRVVSVLTVLHQDWLNGK	TKPREEQYN[+1095.4]STYRVVSVLTVLHQDWLNGK	3	0	ADC-AAPHControl	ADC-AAPHControl_T1	2090312
TKPREEQYNSTYRVVSVLTVLHQDWLNGK	TKPREEQYN[+1095.4]STYRVVSVLTVLHQDWLNGK	3	1	ADC-AAPHControl	ADC-AAPHControl_T1	4058694
TKPREEQYNSTYRVVSVLTVLHQDWLNGK	TKPREEQYN[+1095.4]STYRVVSVLTVLHQDWLNGK	3	4	ADC-AAPHControl	ADC-AAPHControl_T1	2175709
TKPREEQYNSTYRVVSVLTVLHQDWLNGK	TKPREEQYN[+1095.4]STYRVVSVLTVLHQDWLNGK	4	2	ADC-AAPHControl	ADC-AAPHControl_T1	3790050
TKPREEQYNSTYRVVSVLTVLHQDWLNGK	TKPREEQYN[+1095.4]STYRVVSVLTVLHQDWLNGK	4	3	ADC-AAPHControl	ADC-AAPHControl_T1	3248288
TKPREEQYNSTYRVVSVLTVLHQDWLNGK	TKPREEQYN[+1216.4]STYRVVSVLTVLHQDWLNGK	3	0	ADC-AAPHControl	ADC-AAPHControl_T1	12335826
TKPREEQYNSTYRVVSVLTVLHQDWLNGK	TKPREEQYN[+1216.4]STYRVVSVLTVLHQDWLNGK	3	1	ADC-AAPHControl	ADC-AAPHControl_T1	28814880
TKPREEQYNSTYRVVSVLTVLHQDWLNGK	TKPREEQYN[+1216.4]STYRVVSVLTVLHQDWLNGK	3	2	ADC-AAPHControl	ADC-AAPHControl_T1	37422480
TKPREEQYNSTYRVVSVLTVLHQDWLNGK	TKPREEQYN[+1216.4]STYRVVSVLTVLHQDWLNGK	3	3	ADC-AAPHControl	ADC-AAPHControl_T1	34309724
TKPREEQYNSTYRVVSVLTVLHQDWLNGK	TKPREEQYN[+1216.4]STYRVVSVLTVLHQDWLNGK	3	4	ADC-AAPHControl	ADC-AAPHControl_T1	23536734
TKPREEQYNSTYRVVSVLTVLHQDWLNGK	TKPREEQYN[+1216.4]STYRVVSVLTVLHQDWLNGK	4	0	ADC-AAPHControl	ADC-AAPHControl_T1	10236437
TKPREEQYNSTYRVVSVLTVLHQDWLNGK	TKPREEQYN[+1216.4]STYRVVSVLTVLHQDWLNGK	4	1	ADC-AAPHControl	ADC-AAPHControl_T1	24803594
TKPREEQYNSTYRVVSVLTVLHQDWLNGK	TKPREEQYN[+1216.4]STYRVVSVLTVLHQDWLNGK	4	2	ADC-AAPHControl	ADC-AAPHControl_T1	31397414
TKPREEQYNSTYRVVSVLTVLHQDWLNGK	TKPREEQYN[+1216.4]STYRVVSVLTVLHQDWLNGK	4	3	ADC-AAPHControl	ADC-AAPHControl_T1	28219544
TKPREEQYNSTYRVVSVLTVLHQDWLNGK	TKPREEQYN[+1216.4]STYRVVSVLTVLHQDWLNGK	4	4	ADC-AAPHControl	ADC-AAPHControl_T1	20790328
TKPREEQYNSTYRVVSVLTVLHQDWLNGK	TKPREEQYN[+1298.5]STYRVVSVLTVLHQDWLNGK	3	0	ADC-AAPHControl	ADC-AAPHControl_T1	4580373
TKPREEQYNSTYRVVSVLTVLHQDWLNGK	TKPREEQYN[+1298.5]STYRVVSVLTVLHQDWLNGK	3	1	ADC-AAPHControl	ADC-AAPHControl_T1	12193023
TKPREEQYNSTYRVVSVLTVLHQDWLNGK	TKPREEQYN[+1298.5]STYRVVSVLTVLHQDWLNGK	3	2	ADC-AAPHControl	ADC-AAPHControl_T1	15382092
TKPREEQYNSTYRVVSVLTVLHQDWLNGK	TKPREEQYN[+1298.5]STYRVVSVLTVLHQDWLNGK	3	3	ADC-AAPHControl	ADC-AAPHControl_T1	12726639
TKPREEQYNSTYRVVSVLTVLHQDWLNGK	TKPREEQYN[+1298.5]STYRVVSVLTVLHQDWLNGK	4	2	ADC-AAPHControl	ADC-AAPHControl_T1	14433142
TKPREEQYNSTYRVVSVLTVLHQDWLNGK	TKPREEQYN[+1298.5]STYRVVSVLTVLHQDWLNGK	4	3	ADC-AAPHControl	ADC-AAPHControl_T1	14191833
TKPREEQYNSTYRVVSVLTVLHQDWLNGK	TKPREEQYN[+1298.5]STYRVVSVLTVLHQDWLNGK	4	4	ADC-AAPHControl	ADC-AAPHControl_T1	10175751
TKPREEQYNSTYRVVSVLTVLHQDWLNGK	TKPREEQYN[+1298.5]STYRVVSVLTVLHQDWLNGK	3	4	ADC-AAPHControl	ADC-AAPHControl_T1	8406235
TKPREEQYNSTYRVVSVLTVLHQDWLNGK	TKPREEQYN[+1298.5]STYRVVSVLTVLHQDWLNGK	4	0	ADC-AAPHControl	ADC-AAPHControl_T1	4120638
TKPREEQYNSTYRVVSVLTVLHQDWLNGK	TKPREEQYN[+1298.5]STYRVVSVLTVLHQDWLNGK	4	1	ADC-AAPHControl	ADC-AAPHControl_T1	10513903
TKPREEQYNSTYRVVSVLTVLHQDWLNGK	TKPREEQYN[+1403.5]STYRVVSVLTVLHQDWLNGK	3	4	ADC-AAPHControl	ADC-AAPHControl_T1	36451772
TKPREEQYNSTYRVVSVLTVLHQDWLNGK	TKPREEQYN[+1403.5]STYRVVSVLTVLHQDWLNGK	3	1	ADC-AAPHControl	ADC-AAPHControl_T1	10094553
TKPREEQYNSTYRVVSVLTVLHQDWLNGK	TKPREEQYN[+1403.5]STYRVVSVLTVLHQDWLNGK	3	2	ADC-AAPHControl	ADC-AAPHControl_T1	26963122
TKPREEQYNSTYRVVSVLTVLHQDWLNGK	TKPREEQYN[+1403.5]STYRVVSVLTVLHQDWLNGK	3	3	ADC-AAPHControl	ADC-AAPHControl_T1	35476660
TKPREEQYNSTYRVVSVLTVLHQDWLNGK	TKPREEQYN[+1403.5]STYRVVSVLTVLHQDWLNGK	3	0	ADC-AAPHControl	ADC-AAPHControl_T1	193751
TKPREEQYNSTYRVVSVLTVLHQDWLNGK	TKPREEQYN[+1444.5]STYRVVSVLTVLHQDWLN[+1]GK	3	2	ADC-AAPHControl	ADC-AAPHControl_T1	5351085
TKPREEQYNSTYRVVSVLTVLHQDWLNGK	TKPREEQYN[+1444.5]STYRVVSVLTVLHQDWLN[+1]GK	3	4	ADC-AAPHControl	ADC-AAPHControl_T1	3245478
TKPREEQYNSTYRVVSVLTVLHQDWLNGK	TKPREEQYN[+1444.5]STYRVVSVLTVLHQDWLN[+1]GK	4	0	ADC-AAPHControl	ADC-AAPHControl_T1	1503093
TKPREEQYNSTYRVVSVLTVLHQDWLNGK	TKPREEQYN[+1444.5]STYRVVSVLTVLHQDWLN[+1]GK	4	1	ADC-AAPHControl	ADC-AAPHControl_T1	4363659
TKPREEQYNSTYRVVSVLTVLHQDWLNGK	TKPREEQYN[+1444.5]STYRVVSVLTVLHQDWLN[+1]GK	4	4	ADC-AAPHControl	ADC-AAPHControl_T1	3236450
TKPREEQYNSTYRVVSVLTVLHQDWLNGK	TKPREEQYN[+1444.5]STYRVVSVLTVLHQDWLN[+1]GK	5	1	ADC-AAPHControl	ADC-AAPHControl_T1	770597
TKPREEQYNSTYRVVSVLTVLHQDWLNGK	TKPREEQYN[+1444.5]STYRVVSVLTVLHQDWLN[+1]GK	5	3	ADC-AAPHControl	ADC-AAPHControl_T1	604273
TKPREEQYNSTYRVVSVLTVLHQDWLNGK	TKPREEQYN[+1444.5]STYRVVSVLTVLHQDWLN[+1]GK	5	4	ADC-AAPHControl	ADC-AAPHControl_T1	673846
TKPREEQYNSTYRVVSVLTVLHQDWLNGK	TKPREEQYN[+1444.5]STYRVVSVLTVLHQDWLN[+1]GK	3	0	ADC-AAPHControl	ADC-AAPHControl_T1	1478046
TKPREEQYNSTYRVVSVLTVLHQDWLNGK	TKPREEQYN[+1444.5]STYRVVSVLTVLHQDWLN[+1]GK	3	1	ADC-AAPHControl	ADC-AAPHControl_T1	3863421
TKPREEQYNSTYRVVSVLTVLHQDWLNGK	TKPREEQYN[+1444.5]STYRVVSVLTVLHQDWLN[+1]GK	3	3	ADC-AAPHControl	ADC-AAPHControl_T1	4230524
TKPREEQYNSTYRVVSVLTVLHQDWLNGK	TKPREEQYN[+1444.5]STYRVVSVLTVLHQDWLN[+1]GK	4	2	ADC-AAPHControl	ADC-AAPHControl_T1	4819616
TKPREEQYNSTYRVVSVLTVLHQDWLNGK	TKPREEQYN[+1444.5]STYRVVSVLTVLHQDWLN[+1]GK	4	3	ADC-AAPHControl	ADC-AAPHControl_T1	5150577
TKPREEQYNSTYRVVSVLTVLHQDWLNGK	TKPREEQYN[+1444.5]STYRVVSVLTVLHQDWLN[+1]GK	5	0	ADC-AAPHControl	ADC-AAPHControl_T1	201686
TKPREEQYNSTYRVVSVLTVLHQDWLNGK	TKPREEQYN[+1444.5]STYRVVSVLTVLHQDWLN[+1]GK	5	2	ADC-AAPHControl	ADC-AAPHControl_T1	1236441
TKPREEQYNSTYRVVSVLTVLHQDWLNGK	TKPREEQYN[+1444.5]STYRVVSVLTVLHQDWLNGK	3	0	ADC-AAPHControl	ADC-AAPHControl_T1	115829176
TKPREEQYNSTYRVVSVLTVLHQDWLNGK	TKPREEQYN[+1444.5]STYRVVSVLTVLHQDWLNGK	3	2	ADC-AAPHControl	ADC-AAPHControl_T1	396240960
TKPREEQYNSTYRVVSVLTVLHQDWLNGK	TKPREEQYN[+1444.5]STYRVVSVLTVLHQDWLNGK	3	3	ADC-AAPHControl	ADC-AAPHControl_T1	372250912
TKPREEQYNSTYRVVSVLTVLHQDWLNGK	TKPREEQYN[+1444.5]STYRVVSVLTVLHQDWLNGK	3	4	ADC-AAPHControl	ADC-AAPHControl_T1	269902688
TKPREEQYNSTYRVVSVLTVLHQDWLNGK	TKPREEQYN[+1444.5]STYRVVSVLTVLHQDWLNGK	4	1	ADC-AAPHControl	ADC-AAPHControl_T1	370913888
TKPREEQYNSTYRVVSVLTVLHQDWLNGK	TKPREEQYN[+1444.5]STYRVVSVLTVLHQDWLNGK	4	2	ADC-AAPHControl	ADC-AAPHControl_T1	492916288
TKPREEQYNSTYRVVSVLTVLHQDWLNGK	TKPREEQYN[+1444.5]STYRVVSVLTVLHQDWLNGK	4	3	ADC-AAPHControl	ADC-AAPHControl_T1	451343968
TKPREEQYNSTYRVVSVLTVLHQDWLNGK	TKPREEQYN[+1444.5]STYRVVSVLTVLHQDWLNGK	4	4	ADC-AAPHControl	ADC-AAPHControl_T1	331564512
TKPREEQYNSTYRVVSVLTVLHQDWLNGK	TKPREEQYN[+1444.5]STYRVVSVLTVLHQDWLNGK	5	0	ADC-AAPHControl	ADC-AAPHControl_T1	32084738
TKPREEQYNSTYRVVSVLTVLHQDWLNGK	TKPREEQYN[+1444.5]STYRVVSVLTVLHQDWLNGK	5	1	ADC-AAPHControl	ADC-AAPHControl_T1	83957416
TKPREEQYNSTYRVVSVLTVLHQDWLNGK	TKPREEQYN[+1444.5]STYRVVSVLTVLHQDWLNGK	5	2	ADC-AAPHControl	ADC-AAPHControl_T1	103424656
TKPREEQYNSTYRVVSVLTVLHQDWLNGK	TKPREEQYN[+1444.5]STYRVVSVLTVLHQDWLNGK	5	4	ADC-AAPHControl	ADC-AAPHControl_T1	74152736
TKPREEQYNSTYRVVSVLTVLHQDWLNGK	TKPREEQYN[+1444.5]STYRVVSVLTVLHQDWLNGK	3	1	ADC-AAPHControl	ADC-AAPHControl_T1	292698912
TKPREEQYNSTYRVVSVLTVLHQDWLNGK	TKPREEQYN[+1444.5]STYRVVSVLTVLHQDWLNGK	4	0	ADC-AAPHControl	ADC-AAPHControl_T1	144319520
TKPREEQYNSTYRVVSVLTVLHQDWLNGK	TKPREEQYN[+1444.5]STYRVVSVLTVLHQDWLNGK	5	3	ADC-AAPHControl	ADC-AAPHControl_T1	99915864
TKPREEQYNSTYRVVSVLTVLHQDWLNGK	TKPREEQYN[+1606.6]STYRVVSVLTVLHQDWLNGK	3	1	ADC-AAPHControl	ADC-AAPHControl_T1	12127310
TKPREEQYNSTYRVVSVLTVLHQDWLNGK	TKPREEQYN[+1606.6]STYRVVSVLTVLHQDWLNGK	3	0	ADC-AAPHControl	ADC-AAPHControl_T1	6225892
TKPREEQYNSTYRVVSVLTVLHQDWLNGK	TKPREEQYN[+1606.6]STYRVVSVLTVLHQDWLNGK	3	2	ADC-AAPHControl	ADC-AAPHControl_T1	17903300
TKPREEQYNSTYRVVSVLTVLHQDWLNGK	TKPREEQYN[+1606.6]STYRVVSVLTVLHQDWLNGK	3	3	ADC-AAPHControl	ADC-AAPHControl_T1	15657535
TKPREEQYNSTYRVVSVLTVLHQDWLNGK	TKPREEQYN[+1606.6]STYRVVSVLTVLHQDWLNGK	4	0	ADC-AAPHControl	ADC-AAPHControl_T1	5631016
TKPREEQYNSTYRVVSVLTVLHQDWLNGK	TKPREEQYN[+1606.6]STYRVVSVLTVLHQDWLNGK	5	1	ADC-AAPHControl	ADC-AAPHControl_T1	3586769
TKPREEQYNSTYRVVSVLTVLHQDWLNGK	TKPREEQYN[+1606.6]STYRVVSVLTVLHQDWLNGK	5	4	ADC-AAPHControl	ADC-AAPHControl_T1	3792473
TKPREEQYNSTYRVVSVLTVLHQDWLNGK	TKPREEQYN[+1606.6]STYRVVSVLTVLHQDWLNGK	3	4	ADC-AAPHControl	ADC-AAPHControl_T1	12850201
TKPREEQYNSTYRVVSVLTVLHQDWLNGK	TKPREEQYN[+1606.6]STYRVVSVLTVLHQDWLNGK	4	2	ADC-AAPHControl	ADC-AAPHControl_T1	24294852
TKPREEQYNSTYRVVSVLTVLHQDWLNGK	TKPREEQYN[+1606.6]STYRVVSVLTVLHQDWLNGK	4	3	ADC-AAPHControl	ADC-AAPHControl_T1	21862890
TKPREEQYNSTYRVVSVLTVLHQDWLNGK	TKPREEQYN[+1606.6]STYRVVSVLTVLHQDWLNGK	4	4	ADC-AAPHControl	ADC-AAPHControl_T1	16915936
TKPREEQYNSTYRVVSVLTVLHQDWLNGK	TKPREEQYN[+1606.6]STYRVVSVLTVLHQDWLNGK	5	3	ADC-AAPHControl	ADC-AAPHControl_T1	6198693
TKPREEQYNSTYRVVSVLTVLHQDWLNGK	TKPREEQYN[+1606.6]STYRVVSVLTVLHQDWLNGK	4	1	ADC-AAPHControl	ADC-AAPHControl_T1	19255182
TKPREEQYNSTYRVVSVLTVLHQDWLNGK	TKPREEQYN[+1606.6]STYRVVSVLTVLHQDWLNGK	5	0	ADC-AAPHControl	ADC-AAPHControl_T1	1345179
TKPREEQYNSTYRVVSVLTVLHQDWLNGK	TKPREEQYN[+1606.6]STYRVVSVLTVLHQDWLNGK	5	2	ADC-AAPHControl	ADC-AAPHControl_T1	5899082
TKPREEQYNSTYRVVSVLTVLHQDWLNGK	TKPREEQYN[+1704.6]STYRVVSVLTVLHQDWLNGK	4	0	ADC-AAPHControl	ADC-AAPHControl_T1	1003971
TKPREEQYNSTYRVVSVLTVLHQDWLNGK	TKPREEQYN[+1704.6]STYRVVSVLTVLHQDWLNGK	4	1	ADC-AAPHControl	ADC-AAPHControl_T1	1142622
TKPREEQYNSTYRVVSVLTVLHQDWLNGK	TKPREEQYN[+1704.6]STYRVVSVLTVLHQDWLNGK	4	3	ADC-AAPHControl	ADC-AAPHControl_T1	2211938
TKPREEQYNSTYRVVSVLTVLHQDWLNGK	TKPREEQYN[+1704.6]STYRVVSVLTVLHQDWLNGK	3	0	ADC-AAPHControl	ADC-AAPHControl_T1	1997078
TKPREEQYNSTYRVVSVLTVLHQDWLNGK	TKPREEQYN[+1704.6]STYRVVSVLTVLHQDWLNGK	4	4	ADC-AAPHControl	ADC-AAPHControl_T1	2026460
TKPREEQYNSTYRVVSVLTVLHQDWLNGK	TKPREEQYN[+1704.6]STYRVVSVLTVLHQDWLNGK	3	1	ADC-AAPHControl	ADC-AAPHControl_T1	5978227
TKPREEQYNSTYRVVSVLTVLHQDWLNGK	TKPREEQYN[+1704.6]STYRVVSVLTVLHQDWLNGK	3	2	ADC-AAPHControl	ADC-AAPHControl_T1	8971178
TKPREEQYNSTYRVVSVLTVLHQDWLNGK	TKPREEQYN[+1704.6]STYRVVSVLTVLHQDWLNGK	3	3	ADC-AAPHControl	ADC-AAPHControl_T1	8614062
TKPREEQYNSTYRVVSVLTVLHQDWLNGK	TKPREEQYN[+1704.6]STYRVVSVLTVLHQDWLNGK	3	4	ADC-AAPHControl	ADC-AAPHControl_T1	6782760
TKPREEQYNSTYRVVSVLTVLHQDWLNGK	TKPREEQYN[+1704.6]STYRVVSVLTVLHQDWLNGK	4	2	ADC-AAPHControl	ADC-AAPHControl_T1	1462100
TKPREEQYNSTYRVVSVLTVLHQDWLNGK	TKPREEQYN[+1768.6]STYRVVSVLTVLHQDWLNGK	3	1	ADC-AAPHControl	ADC-AAPHControl_T1	517199
TKPREEQYNSTYRVVSVLTVLHQDWLNGK	TKPREEQYN[+1768.6]STYRVVSVLTVLHQDWLNGK	3	0	ADC-AAPHControl	ADC-AAPHControl_T1	469209
TKPREEQYNSTYRVVSVLTVLHQDWLNGK	TKPREEQYN[+1768.6]STYRVVSVLTVLHQDWLNGK	3	2	ADC-AAPHControl	ADC-AAPHControl_T1	239037
TKPREEQYNSTYRVVSVLTVLHQDWLNGK	TKPREEQYN[+1768.6]STYRVVSVLTVLHQDWLNGK	3	4	ADC-AAPHControl	ADC-AAPHControl_T1	115127
TKPREEQYNSTYRVVSVLTVLHQDWLNGK	TKPREEQYN[+1768.6]STYRVVSVLTVLHQDWLNGK	3	3	ADC-AAPHControl	ADC-AAPHControl_T1	268927
TKPREEQYNSTYRVVSVLTVLHQDWLNGK	TKPREEQYN[+2221.8]STYRVVSVLTVLHQDWLNGK	3	4	ADC-AAPHControl	ADC-AAPHControl_T1	3102492
TKPREEQYNSTYRVVSVLTVLHQDWLNGK	TKPREEQYN[+2221.8]STYRVVSVLTVLHQDWLNGK	3	2	ADC-AAPHControl	ADC-AAPHControl_T1	2137556
TKPREEQYNSTYRVVSVLTVLHQDWLNGK	TKPREEQYN[+2221.8]STYRVVSVLTVLHQDWLNGK	3	3	ADC-AAPHControl	ADC-AAPHControl_T1	5829759
TKPREEQYNSTYRVVSVLTVLHQDWLNGK	TKPREEQYN[+2221.8]STYRVVSVLTVLHQDWLNGK	3	1	ADC-AAPHControl	ADC-AAPHControl_T1	3716373
TKPREEQYNSTYRVVSVLTVLHQDWLNGK	TKPREEQYN[+2221.8]STYRVVSVLTVLHQDWLNGK	3	0	ADC-AAPHControl	ADC-AAPHControl_T1	6830238
TKPREEQYNSTYRVVSVLTVLHQDWLNGK	TKPREEQYNSTYRVVSVLTVLHQDWLNGK	2	1	ADC-AAPHControl	ADC-AAPHControl_T1	1035926
TKPREEQYNSTYRVVSVLTVLHQDWLNGK	TKPREEQYNSTYRVVSVLTVLHQDWLNGK	2	2	ADC-AAPHControl	ADC-AAPHControl_T1	1026506
TKPREEQYNSTYRVVSVLTVLHQDWLNGK	TKPREEQYNSTYRVVSVLTVLHQDWLNGK	2	3	ADC-AAPHControl	ADC-AAPHControl_T1	729612
TKPREEQYNSTYRVVSVLTVLHQDWLNGK	TKPREEQYNSTYRVVSVLTVLHQDWLNGK	2	4	ADC-AAPHControl	ADC-AAPHControl_T1	334393
TKPREEQYNSTYRVVSVLTVLHQDWLNGK	TKPREEQYNSTYRVVSVLTVLHQDWLNGK	3	0	ADC-AAPHControl	ADC-AAPHControl_T1	9204660
TKPREEQYNSTYRVVSVLTVLHQDWLNGK	TKPREEQYNSTYRVVSVLTVLHQDWLNGK	3	2	ADC-AAPHControl	ADC-AAPHControl_T1	16788538
TKPREEQYNSTYRVVSVLTVLHQDWLNGK	TKPREEQYNSTYRVVSVLTVLHQDWLNGK	2	0	ADC-AAPHControl	ADC-AAPHControl_T1	555050
TKPREEQYNSTYRVVSVLTVLHQDWLNGK	TKPREEQYNSTYRVVSVLTVLHQDWLNGK	3	1	ADC-AAPHControl	ADC-AAPHControl_T1	15642773
TKPREEQYNSTYRVVSVLTVLHQDWLNGK	TKPREEQYNSTYRVVSVLTVLHQDWLNGK	3	3	ADC-AAPHControl	ADC-AAPHControl_T1	11483373
TKPREEQYNSTYRVVSVLTVLHQDWLNGK	TKPREEQYNSTYRVVSVLTVLHQDWLNGK	3	4	ADC-AAPHControl	ADC-AAPHControl_T1	5701867
TTPPVLDSDGSFFLYSK	TTPPVLDSDGSFFLYSK	2	1	ADC-AAPHControl	ADC-AAPHControl_T1	1979087488
TTPPVLDSDGSFFLYSK	TTPPVLDSDGSFFLYSK	3	0	ADC-AAPHControl	ADC-AAPHControl_T1	82483176
TTPPVLDSDGSFFLYSK	TTPPVLDSDGSFFLYSK	2	0	ADC-AAPHControl	ADC-AAPHControl_T1	1909623296
TTPPVLDSDGSFFLYSKLTVDK	TTPPVLDSDGSFFLYSKLTVDK	3	2	ADC-AAPHControl	ADC-AAPHControl_T1	358133
TTPPVLDSDGSFFLYSKLTVDK	TTPPVLDSDGSFFLYSKLTVDK	3	1	ADC-AAPHControl	ADC-AAPHControl_T1	921587
TTPPVLDSDGSFFLYSKLTVDK	TTPPVLDSDGSFFLYSKLTVDK	3	0	ADC-AAPHControl	ADC-AAPHControl_T1	728560
ASQSVDYEGDSFLNWYQQKPGK	ASQSVD[-18]YEGDSFLNWYQQKPGK	2	0	ADC-AAPHControl	ADC-AAPHControl_T1	7208134
ASQSVDYEGDSFLNWYQQKPGK	ASQSVD[-18]YEGDSFLNWYQQKPGK	2	1	ADC-AAPHControl	ADC-AAPHControl_T1	3697147
ASQSVDYEGDSFLNWYQQKPGK	ASQSVD[-18]YEGDSFLNWYQQKPGK	2	2	ADC-AAPHControl	ADC-AAPHControl_T1	1565608
ASQSVDYEGDSFLNWYQQKPGK	ASQSVDYEGDSFLN[+1]WYQQKPGK	2	0	ADC-AAPHControl	ADC-AAPHControl_T1	769494
ASQSVDYEGDSFLNWYQQKPGK	ASQSVDYEGDSFLN[+1]WYQQKPGK	2	1	ADC-AAPHControl	ADC-AAPHControl_T1	1042657
ASQSVDYEGDSFLNWYQQKPGK	ASQSVDYEGDSFLN[+1]WYQQKPGK	2	2	ADC-AAPHControl	ADC-AAPHControl_T1	820940
ASQSVDYEGDSFLNWYQQKPGK	ASQSVDYEGDSFLN[+1]WYQQKPGK	2	3	ADC-AAPHControl	ADC-AAPHControl_T1	422631
ASQSVDYEGDSFLNWYQQKPGK	ASQSVDYEGDSFLNWYQQK[+162.1]PGK	2	1	ADC-AAPHControl	ADC-AAPHControl_T1	3969329
ASQSVDYEGDSFLNWYQQKPGK	ASQSVDYEGDSFLNWYQQK[+162.1]PGK	2	2	ADC-AAPHControl	ADC-AAPHControl_T1	4163828
ASQSVDYEGDSFLNWYQQKPGK	ASQSVDYEGDSFLNWYQQK[+162.1]PGK	2	0	ADC-AAPHControl	ADC-AAPHControl_T1	1367507
ASQSVDYEGDSFLNWYQQKPGK	ASQSVDYEGDSFLNWYQQKPGK	2	0	ADC-AAPHControl	ADC-AAPHControl_T1	311696832
ASQSVDYEGDSFLNWYQQKPGK	ASQSVDYEGDSFLNWYQQKPGK	2	1	ADC-AAPHControl	ADC-AAPHControl_T1	130425080
ASQSVDYEGDSFLNWYQQKPGK	ASQSVDYEGDSFLNWYQQKPGK	2	2	ADC-AAPHControl	ADC-AAPHControl_T1	45534196
DIQLTQSPSSLSASVGDRVTITCK	DIQLTQSPSSLSASVGDRVTITC[+58]K	2	0	ADC-AAPHControl	ADC-AAPHControl_T1	474099264
DIQLTQSPSSLSASVGDRVTITCK	DIQLTQSPSSLSASVGDRVTITC[+58]K	2	1	ADC-AAPHControl	ADC-AAPHControl_T1	617990592
DIQLTQSPSSLSASVGDRVTITCK	DIQLTQSPSSLSASVGDRVTITC[+58]K	2	2	ADC-AAPHControl	ADC-AAPHControl_T1	463684608
DIQLTQSPSSLSASVGDRVTITCK	DIQLTQSPSSLSASVGDRVTITC[+58]K	3	0	ADC-AAPHControl	ADC-AAPHControl_T1	800945856
DIQLTQSPSSLSASVGDRVTITCK	DIQLTQSPSSLSASVGDRVTITC[+58]K	3	1	ADC-AAPHControl	ADC-AAPHControl_T1	1024911872
DIQLTQSPSSLSASVGDRVTITCK	DIQLTQSPSSLSASVGDRVTITC[+58]K	3	2	ADC-AAPHControl	ADC-AAPHControl_T1	772977728
DSTYSLSSTLTLSK	DSTYSLSSTLTLSK	2	0	ADC-AAPHControl	ADC-AAPHControl_T1	1615936512
DSTYSLSSTLTLSKADYEK	DSTYSLSSTLTLSKADYEK	2	1	ADC-AAPHControl	ADC-AAPHControl_T1	1724078
DSTYSLSSTLTLSKADYEK	DSTYSLSSTLTLSKADYEK	2	0	ADC-AAPHControl	ADC-AAPHControl_T1	1445030
DSTYSLSSTLTLSKADYEK	DSTYSLSSTLTLSKADYEK	2	2	ADC-AAPHControl	ADC-AAPHControl_T1	937314
DSTYSLSSTLTLSKADYEK	DSTYSLSSTLTLSKADYEK	3	0	ADC-AAPHControl	ADC-AAPHControl_T1	775446
DSTYSLSSTLTLSKADYEK	DSTYSLSSTLTLSKADYEK	3	1	ADC-AAPHControl	ADC-AAPHControl_T1	697656
DSTYSLSSTLTLSKADYEK	DSTYSLSSTLTLSKADYEK	3	2	ADC-AAPHControl	ADC-AAPHControl_T1	368024
LLIYAASNLESGVPSRFSGSGSGTDFTLTISSLQPEDFATYYCQQSNEDPLTFGQGTK	LLIYAASNLESGVPSRFSGSGSGTDFTLTISSLQPEDFATYYC[+58]QQSNEDPLTFGQGTK	4	1	ADC-AAPHControl	ADC-AAPHControl_T1	292212576
LLIYAASNLESGVPSRFSGSGSGTDFTLTISSLQPEDFATYYCQQSNEDPLTFGQGTK	LLIYAASNLESGVPSRFSGSGSGTDFTLTISSLQPEDFATYYC[+58]QQSNEDPLTFGQGTK	4	2	ADC-AAPHControl	ADC-AAPHControl_T1	512568096
LLIYAASNLESGVPSRFSGSGSGTDFTLTISSLQPEDFATYYCQQSNEDPLTFGQGTK	LLIYAASNLESGVPSRFSGSGSGTDFTLTISSLQPEDFATYYC[+58]QQSNEDPLTFGQGTK	4	3	ADC-AAPHControl	ADC-AAPHControl_T1	610514752
LLIYAASNLESGVPSRFSGSGSGTDFTLTISSLQPEDFATYYCQQSNEDPLTFGQGTK	LLIYAASNLESGVPSRFSGSGSGTDFTLTISSLQPEDFATYYC[+58]QQSNEDPLTFGQGTK	4	4	ADC-AAPHControl	ADC-AAPHControl_T1	566661568
LLIYAASNLESGVPSRFSGSGSGTDFTLTISSLQPEDFATYYCQQSNEDPLTFGQGTK	LLIYAASNLESGVPSRFSGSGSGTDFTLTISSLQPEDFATYYC[+58]QQSNEDPLTFGQGTK	4	0	ADC-AAPHControl	ADC-AAPHControl_T1	89879472
LLIYAASNLESGVPSRFSGSGSGTDFTLTISSLQPEDFATYYCQQSNEDPLTFGQGTKVEIK	LLIYAASNLESGVPSRFSGSGSGTDFTLTISSLQPEDFATYYC[+58]QQSNEDPLTFGQGTKVEIK	4	0	ADC-AAPHControl	ADC-AAPHControl_T1	548371
LLIYAASNLESGVPSRFSGSGSGTDFTLTISSLQPEDFATYYCQQSNEDPLTFGQGTKVEIK	LLIYAASNLESGVPSRFSGSGSGTDFTLTISSLQPEDFATYYC[+58]QQSNEDPLTFGQGTKVEIK	4	1	ADC-AAPHControl	ADC-AAPHControl_T1	1659358
LLIYAASNLESGVPSRFSGSGSGTDFTLTISSLQPEDFATYYCQQSNEDPLTFGQGTKVEIK	LLIYAASNLESGVPSRFSGSGSGTDFTLTISSLQPEDFATYYC[+58]QQSNEDPLTFGQGTKVEIK	4	2	ADC-AAPHControl	ADC-AAPHControl_T1	3251824
LLIYAASNLESGVPSRFSGSGSGTDFTLTISSLQPEDFATYYCQQSNEDPLTFGQGTKVEIK	LLIYAASNLESGVPSRFSGSGSGTDFTLTISSLQPEDFATYYC[+58]QQSNEDPLTFGQGTKVEIK	4	3	ADC-AAPHControl	ADC-AAPHControl_T1	4858171
LLIYAASNLESGVPSRFSGSGSGTDFTLTISSLQPEDFATYYCQQSNEDPLTFGQGTKVEIK	LLIYAASNLESGVPSRFSGSGSGTDFTLTISSLQPEDFATYYC[+58]QQSNEDPLTFGQGTKVEIK	4	4	ADC-AAPHControl	ADC-AAPHControl_T1	3995268
RTVAAPSVFIFPPSDEQLK	RTVAAPSVFIFPPSDEQLK	4	0	ADC-AAPHControl	ADC-AAPHControl_T1	5126065
RTVAAPSVFIFPPSDEQLK	RTVAAPSVFIFPPSDEQLK	2	0	ADC-AAPHControl	ADC-AAPHControl_T1	1231166720
RTVAAPSVFIFPPSDEQLK	RTVAAPSVFIFPPSDEQLK	2	1	ADC-AAPHControl	ADC-AAPHControl_T1	1460994304
RTVAAPSVFIFPPSDEQLK	RTVAAPSVFIFPPSDEQLK	3	0	ADC-AAPHControl	ADC-AAPHControl_T1	726184448
RTVAAPSVFIFPPSDEQLKSGTASVVCLLNNFYPREAK	RTVAAPSVFIFPPSDEQLKSGTASVVCLLNNFYPREAK	3	0	ADC-AAPHControl	ADC-AAPHControl_T1	4445833
RTVAAPSVFIFPPSDEQLKSGTASVVCLLNNFYPREAK	RTVAAPSVFIFPPSDEQLKSGTASVVCLLNNFYPREAK	3	2	ADC-AAPHControl	ADC-AAPHControl_T1	1451465
RTVAAPSVFIFPPSDEQLKSGTASVVCLLNNFYPREAK	RTVAAPSVFIFPPSDEQLKSGTASVVCLLNNFYPREAK	3	1	ADC-AAPHControl	ADC-AAPHControl_T1	2483174
SFNRGEC	SFNRGEC[+1315.8]	2	0	ADC-AAPHControl	ADC-AAPHControl_T1	625726656
SFNRGEC	SFNRGEC[+1315.8]	2	1	ADC-AAPHControl	ADC-AAPHControl_T1	745767872
SFNRGEC	SFNRGEC[+1315.8]	2	2	ADC-AAPHControl	ADC-AAPHControl_T1	501177152
SFNRGEC	SFNRGEC[+1315.8]	2	3	ADC-AAPHControl	ADC-AAPHControl_T1	240877232
SFNRGEC	SFNRGEC[+1333.8]	2	2	ADC-AAPHControl	ADC-AAPHControl_T1	29500046
SFNRGEC	SFNRGEC[+1333.8]	3	3	ADC-AAPHControl	ADC-AAPHControl_T1	357004
SFNRGEC	SFNRGEC[+1333.8]	3	0	ADC-AAPHControl	ADC-AAPHControl_T1	501158
SFNRGEC	SFNRGEC[+1333.8]	2	3	ADC-AAPHControl	ADC-AAPHControl_T1	13857510
SFNRGEC	SFNRGEC[+1333.8]	3	1	ADC-AAPHControl	ADC-AAPHControl_T1	889481
SFNRGEC	SFNRGEC[+1333.8]	2	0	ADC-AAPHControl	ADC-AAPHControl_T1	31487998
SFNRGEC	SFNRGEC[+1333.8]	2	1	ADC-AAPHControl	ADC-AAPHControl_T1	39603192
SFNRGEC	SFNRGEC[+1333.8]	3	2	ADC-AAPHControl	ADC-AAPHControl_T1	882942
SFNRGEC	SFNRGEC[+58]	2	0	ADC-AAPHControl	ADC-AAPHControl_T1	231420400
SFNRGEC	SFNRGEC[+58]	2	1	ADC-AAPHControl	ADC-AAPHControl_T1	97977512
SFNRGEC	SFNRGEC[+58]	2	2	ADC-AAPHControl	ADC-AAPHControl_T1	29102412
SFNRGEC	SFNRGEC[+58]	2	3	ADC-AAPHControl	ADC-AAPHControl_T1	4602001
VDNALQSGNSQESVTEQDSK	VDNALQSGNSQESVTEQDSK	3	1	ADC-AAPHControl	ADC-AAPHControl_T1	300972512
VDNALQSGNSQESVTEQDSK	VDNALQSGNSQESVTEQDSK	3	2	ADC-AAPHControl	ADC-AAPHControl_T1	181874608
VDNALQSGNSQESVTEQDSK	VDNALQSGNSQESVTEQDSK	2	0	ADC-AAPHControl	ADC-AAPHControl_T1	740274560
VDNALQSGNSQESVTEQDSK	VDNALQSGNSQESVTEQDSK	2	1	ADC-AAPHControl	ADC-AAPHControl_T1	758411264
VDNALQSGNSQESVTEQDSK	VDNALQSGNSQESVTEQDSK	2	2	ADC-AAPHControl	ADC-AAPHControl_T1	453308064
VDNALQSGNSQESVTEQDSK	VDNALQSGNSQESVTEQDSK	3	0	ADC-AAPHControl	ADC-AAPHControl_T1	284403584
VQWKVDNALQSGNSQESVTEQDSK	VQWKVDNALQSGNSQESVTEQDSK	2	0	ADC-AAPHControl	ADC-AAPHControl_T1	678108
VQWKVDNALQSGNSQESVTEQDSK	VQWKVDNALQSGNSQESVTEQDSK	2	1	ADC-AAPHControl	ADC-AAPHControl_T1	1092814
VQWKVDNALQSGNSQESVTEQDSK	VQWKVDNALQSGNSQESVTEQDSK	2	2	ADC-AAPHControl	ADC-AAPHControl_T1	666784
PLTFGQGTK	PLTFGQGTK	1	0	ADC-AAPHControl	ADC-AAPHControl_T2	1087926
PLTFGQGTK	PLTFGQGTK	1	1	ADC-AAPHControl	ADC-AAPHControl_T2	547437
PLTFGQGTK	PLTFGQGTK	1	2	ADC-AAPHControl	ADC-AAPHControl_T2	123323
PLTFGQGTK	PLTFGQGTK	2	0	ADC-AAPHControl	ADC-AAPHControl_T2	8474042
PLTFGQGTK	PLTFGQGTK	2	1	ADC-AAPHControl	ADC-AAPHControl_T2	4320500
PLTFGQGTK	PLTFGQGTK	2	2	ADC-AAPHControl	ADC-AAPHControl_T2	1247070
PREEQYNSTYRVVSVLTVLHQDWLNGK	PREEQYN[+1095.4]STYRVVSVLTVLHQDWLNGK	3	0	ADC-AAPHControl	ADC-AAPHControl_T2	525735
PREEQYNSTYRVVSVLTVLHQDWLNGK	PREEQYN[+1095.4]STYRVVSVLTVLHQDWLNGK	3	2	ADC-AAPHControl	ADC-AAPHControl_T2	2201622
PREEQYNSTYRVVSVLTVLHQDWLNGK	PREEQYN[+1095.4]STYRVVSVLTVLHQDWLNGK	3	1	ADC-AAPHControl	ADC-AAPHControl_T2	259999
PREEQYNSTYRVVSVLTVLHQDWLNGK	PREEQYN[+1095.4]STYRVVSVLTVLHQDWLNGK	3	3	ADC-AAPHControl	ADC-AAPHControl_T2	4150763
PREEQYNSTYRVVSVLTVLHQDWLNGK	PREEQYN[+1095.4]STYRVVSVLTVLHQDWLNGK	3	4	ADC-AAPHControl	ADC-AAPHControl_T2	4359528
PREEQYNSTYRVVSVLTVLHQDWLNGK	PREEQYN[+1216.4]STYRVVSVLTVLHQDWLNGK	3	0	ADC-AAPHControl	ADC-AAPHControl_T2	7367208
PREEQYNSTYRVVSVLTVLHQDWLNGK	PREEQYN[+1216.4]STYRVVSVLTVLHQDWLNGK	3	1	ADC-AAPHControl	ADC-AAPHControl_T2	17627208
PREEQYNSTYRVVSVLTVLHQDWLNGK	PREEQYN[+1216.4]STYRVVSVLTVLHQDWLNGK	3	2	ADC-AAPHControl	ADC-AAPHControl_T2	21561886
PREEQYNSTYRVVSVLTVLHQDWLNGK	PREEQYN[+1216.4]STYRVVSVLTVLHQDWLNGK	3	3	ADC-AAPHControl	ADC-AAPHControl_T2	18250132
PREEQYNSTYRVVSVLTVLHQDWLNGK	PREEQYN[+1216.4]STYRVVSVLTVLHQDWLNGK	4	0	ADC-AAPHControl	ADC-AAPHControl_T2	4580892
PREEQYNSTYRVVSVLTVLHQDWLNGK	PREEQYN[+1216.4]STYRVVSVLTVLHQDWLNGK	4	1	ADC-AAPHControl	ADC-AAPHControl_T2	11320121
PREEQYNSTYRVVSVLTVLHQDWLNGK	PREEQYN[+1216.4]STYRVVSVLTVLHQDWLNGK	4	2	ADC-AAPHControl	ADC-AAPHControl_T2	12769937
PREEQYNSTYRVVSVLTVLHQDWLNGK	PREEQYN[+1216.4]STYRVVSVLTVLHQDWLNGK	4	3	ADC-AAPHControl	ADC-AAPHControl_T2	10802437
PREEQYNSTYRVVSVLTVLHQDWLNGK	PREEQYN[+1216.4]STYRVVSVLTVLHQDWLNGK	4	4	ADC-AAPHControl	ADC-AAPHControl_T2	6871557
PREEQYNSTYRVVSVLTVLHQDWLNGK	PREEQYN[+1216.4]STYRVVSVLTVLHQDWLNGK	3	4	ADC-AAPHControl	ADC-AAPHControl_T2	12305829
PREEQYNSTYRVVSVLTVLHQDWLNGK	PREEQYN[+1298.5]STYRVVSVLTVLHQDWLNGK	3	4	ADC-AAPHControl	ADC-AAPHControl_T2	4608036
PREEQYNSTYRVVSVLTVLHQDWLNGK	PREEQYN[+1298.5]STYRVVSVLTVLHQDWLNGK	3	0	ADC-AAPHControl	ADC-AAPHControl_T2	3503840
PREEQYNSTYRVVSVLTVLHQDWLNGK	PREEQYN[+1298.5]STYRVVSVLTVLHQDWLNGK	3	1	ADC-AAPHControl	ADC-AAPHControl_T2	7288780
PREEQYNSTYRVVSVLTVLHQDWLNGK	PREEQYN[+1298.5]STYRVVSVLTVLHQDWLNGK	3	2	ADC-AAPHControl	ADC-AAPHControl_T2	8847264
PREEQYNSTYRVVSVLTVLHQDWLNGK	PREEQYN[+1298.5]STYRVVSVLTVLHQDWLNGK	3	3	ADC-AAPHControl	ADC-AAPHControl_T2	8238542
PREEQYNSTYRVVSVLTVLHQDWLNGK	PREEQYN[+1298.5]STYRVVSVLTVLHQDWLNGK	4	1	ADC-AAPHControl	ADC-AAPHControl_T2	6300392
PREEQYNSTYRVVSVLTVLHQDWLNGK	PREEQYN[+1298.5]STYRVVSVLTVLHQDWLNGK	4	2	ADC-AAPHControl	ADC-AAPHControl_T2	6420498
PREEQYNSTYRVVSVLTVLHQDWLNGK	PREEQYN[+1298.5]STYRVVSVLTVLHQDWLNGK	4	3	ADC-AAPHControl	ADC-AAPHControl_T2	4998838
PREEQYNSTYRVVSVLTVLHQDWLNGK	PREEQYN[+1298.5]STYRVVSVLTVLHQDWLNGK	4	0	ADC-AAPHControl	ADC-AAPHControl_T2	2082068
PREEQYNSTYRVVSVLTVLHQDWLNGK	PREEQYN[+1298.5]STYRVVSVLTVLHQDWLNGK	4	4	ADC-AAPHControl	ADC-AAPHControl_T2	4005089
PREEQYNSTYRVVSVLTVLHQDWLNGK	PREEQYN[+1444.5]STYRVVSVLTVLHQDWLN[+1]GK	5	0	ADC-AAPHControl	ADC-AAPHControl_T2	1595923
PREEQYNSTYRVVSVLTVLHQDWLNGK	PREEQYN[+1444.5]STYRVVSVLTVLHQDWLN[+1]GK	5	4	ADC-AAPHControl	ADC-AAPHControl_T2	3153336
PREEQYNSTYRVVSVLTVLHQDWLNGK	PREEQYN[+1444.5]STYRVVSVLTVLHQDWLN[+1]GK	3	3	ADC-AAPHControl	ADC-AAPHControl_T2	30664464
PREEQYNSTYRVVSVLTVLHQDWLNGK	PREEQYN[+1444.5]STYRVVSVLTVLHQDWLN[+1]GK	4	2	ADC-AAPHControl	ADC-AAPHControl_T2	31160130
PREEQYNSTYRVVSVLTVLHQDWLNGK	PREEQYN[+1444.5]STYRVVSVLTVLHQDWLN[+1]GK	4	3	ADC-AAPHControl	ADC-AAPHControl_T2	26679048
PREEQYNSTYRVVSVLTVLHQDWLNGK	PREEQYN[+1444.5]STYRVVSVLTVLHQDWLN[+1]GK	4	4	ADC-AAPHControl	ADC-AAPHControl_T2	17143396
PREEQYNSTYRVVSVLTVLHQDWLNGK	PREEQYN[+1444.5]STYRVVSVLTVLHQDWLN[+1]GK	5	2	ADC-AAPHControl	ADC-AAPHControl_T2	6979315
PREEQYNSTYRVVSVLTVLHQDWLNGK	PREEQYN[+1444.5]STYRVVSVLTVLHQDWLN[+1]GK	5	3	ADC-AAPHControl	ADC-AAPHControl_T2	6007756
PREEQYNSTYRVVSVLTVLHQDWLNGK	PREEQYN[+1444.5]STYRVVSVLTVLHQDWLN[+1]GK	4	1	ADC-AAPHControl	ADC-AAPHControl_T2	19879682
PREEQYNSTYRVVSVLTVLHQDWLNGK	PREEQYN[+1444.5]STYRVVSVLTVLHQDWLN[+1]GK	3	0	ADC-AAPHControl	ADC-AAPHControl_T2	10254287
PREEQYNSTYRVVSVLTVLHQDWLNGK	PREEQYN[+1444.5]STYRVVSVLTVLHQDWLN[+1]GK	3	1	ADC-AAPHControl	ADC-AAPHControl_T2	26394222
PREEQYNSTYRVVSVLTVLHQDWLNGK	PREEQYN[+1444.5]STYRVVSVLTVLHQDWLN[+1]GK	3	2	ADC-AAPHControl	ADC-AAPHControl_T2	34119684
PREEQYNSTYRVVSVLTVLHQDWLNGK	PREEQYN[+1444.5]STYRVVSVLTVLHQDWLN[+1]GK	3	4	ADC-AAPHControl	ADC-AAPHControl_T2	20481162
PREEQYNSTYRVVSVLTVLHQDWLNGK	PREEQYN[+1444.5]STYRVVSVLTVLHQDWLN[+1]GK	4	0	ADC-AAPHControl	ADC-AAPHControl_T2	8347402
PREEQYNSTYRVVSVLTVLHQDWLNGK	PREEQYN[+1444.5]STYRVVSVLTVLHQDWLN[+1]GK	5	1	ADC-AAPHControl	ADC-AAPHControl_T2	4569570
PREEQYNSTYRVVSVLTVLHQDWLNGK	PREEQYN[+1444.5]STYRVVSVLTVLHQDWLNGK	3	0	ADC-AAPHControl	ADC-AAPHControl_T2	89427448
PREEQYNSTYRVVSVLTVLHQDWLNGK	PREEQYN[+1444.5]STYRVVSVLTVLHQDWLNGK	3	1	ADC-AAPHControl	ADC-AAPHControl_T2	220566512
PREEQYNSTYRVVSVLTVLHQDWLNGK	PREEQYN[+1444.5]STYRVVSVLTVLHQDWLNGK	3	2	ADC-AAPHControl	ADC-AAPHControl_T2	277683360
PREEQYNSTYRVVSVLTVLHQDWLNGK	PREEQYN[+1444.5]STYRVVSVLTVLHQDWLNGK	3	3	ADC-AAPHControl	ADC-AAPHControl_T2	251003888
PREEQYNSTYRVVSVLTVLHQDWLNGK	PREEQYN[+1444.5]STYRVVSVLTVLHQDWLNGK	3	4	ADC-AAPHControl	ADC-AAPHControl_T2	176096544
PREEQYNSTYRVVSVLTVLHQDWLNGK	PREEQYN[+1444.5]STYRVVSVLTVLHQDWLNGK	4	0	ADC-AAPHControl	ADC-AAPHControl_T2	78334744
PREEQYNSTYRVVSVLTVLHQDWLNGK	PREEQYN[+1444.5]STYRVVSVLTVLHQDWLNGK	4	1	ADC-AAPHControl	ADC-AAPHControl_T2	177653696
PREEQYNSTYRVVSVLTVLHQDWLNGK	PREEQYN[+1444.5]STYRVVSVLTVLHQDWLNGK	4	2	ADC-AAPHControl	ADC-AAPHControl_T2	227414432
PREEQYNSTYRVVSVLTVLHQDWLNGK	PREEQYN[+1444.5]STYRVVSVLTVLHQDWLNGK	4	3	ADC-AAPHControl	ADC-AAPHControl_T2	198565680
PREEQYNSTYRVVSVLTVLHQDWLNGK	PREEQYN[+1444.5]STYRVVSVLTVLHQDWLNGK	4	4	ADC-AAPHControl	ADC-AAPHControl_T2	138917872
PREEQYNSTYRVVSVLTVLHQDWLNGK	PREEQYN[+1444.5]STYRVVSVLTVLHQDWLNGK	5	0	ADC-AAPHControl	ADC-AAPHControl_T2	8749214
PREEQYNSTYRVVSVLTVLHQDWLNGK	PREEQYN[+1444.5]STYRVVSVLTVLHQDWLNGK	5	1	ADC-AAPHControl	ADC-AAPHControl_T2	19604484
PREEQYNSTYRVVSVLTVLHQDWLNGK	PREEQYN[+1444.5]STYRVVSVLTVLHQDWLNGK	5	3	ADC-AAPHControl	ADC-AAPHControl_T2	24586426
PREEQYNSTYRVVSVLTVLHQDWLNGK	PREEQYN[+1444.5]STYRVVSVLTVLHQDWLNGK	5	4	ADC-AAPHControl	ADC-AAPHControl_T2	16790712
PREEQYNSTYRVVSVLTVLHQDWLNGK	PREEQYN[+1444.5]STYRVVSVLTVLHQDWLNGK	5	2	ADC-AAPHControl	ADC-AAPHControl_T2	27043298
PREEQYNSTYRVVSVLTVLHQDWLNGK	PREEQYN[+1606.6]STYRVVSVLTVLHQDWLNGK	4	3	ADC-AAPHControl	ADC-AAPHControl_T2	9459765
PREEQYNSTYRVVSVLTVLHQDWLNGK	PREEQYN[+1606.6]STYRVVSVLTVLHQDWLNGK	3	1	ADC-AAPHControl	ADC-AAPHControl_T2	10852224
PREEQYNSTYRVVSVLTVLHQDWLNGK	PREEQYN[+1606.6]STYRVVSVLTVLHQDWLNGK	3	3	ADC-AAPHControl	ADC-AAPHControl_T2	12582684
PREEQYNSTYRVVSVLTVLHQDWLNGK	PREEQYN[+1606.6]STYRVVSVLTVLHQDWLNGK	4	0	ADC-AAPHControl	ADC-AAPHControl_T2	3492841
PREEQYNSTYRVVSVLTVLHQDWLNGK	PREEQYN[+1606.6]STYRVVSVLTVLHQDWLNGK	4	2	ADC-AAPHControl	ADC-AAPHControl_T2	10140609
PREEQYNSTYRVVSVLTVLHQDWLNGK	PREEQYN[+1606.6]STYRVVSVLTVLHQDWLNGK	3	0	ADC-AAPHControl	ADC-AAPHControl_T2	4990807
PREEQYNSTYRVVSVLTVLHQDWLNGK	PREEQYN[+1606.6]STYRVVSVLTVLHQDWLNGK	3	2	ADC-AAPHControl	ADC-AAPHControl_T2	13005364
PREEQYNSTYRVVSVLTVLHQDWLNGK	PREEQYN[+1606.6]STYRVVSVLTVLHQDWLNGK	3	4	ADC-AAPHControl	ADC-AAPHControl_T2	8933376
PREEQYNSTYRVVSVLTVLHQDWLNGK	PREEQYN[+1606.6]STYRVVSVLTVLHQDWLNGK	4	1	ADC-AAPHControl	ADC-AAPHControl_T2	8341596
PREEQYNSTYRVVSVLTVLHQDWLNGK	PREEQYN[+1606.6]STYRVVSVLTVLHQDWLNGK	4	4	ADC-AAPHControl	ADC-AAPHControl_T2	6314479
PREEQYNSTYRVVSVLTVLHQDWLNGK	PREEQYNSTYRVVSVLTVLHQDWLNGK	4	3	ADC-AAPHControl	ADC-AAPHControl_T2	4985400
PREEQYNSTYRVVSVLTVLHQDWLNGK	PREEQYNSTYRVVSVLTVLHQDWLNGK	3	3	ADC-AAPHControl	ADC-AAPHControl_T2	5294752
PREEQYNSTYRVVSVLTVLHQDWLNGK	PREEQYNSTYRVVSVLTVLHQDWLNGK	3	4	ADC-AAPHControl	ADC-AAPHControl_T2	2697901
PREEQYNSTYRVVSVLTVLHQDWLNGK	PREEQYNSTYRVVSVLTVLHQDWLNGK	3	0	ADC-AAPHControl	ADC-AAPHControl_T2	5394769
PREEQYNSTYRVVSVLTVLHQDWLNGK	PREEQYNSTYRVVSVLTVLHQDWLNGK	3	1	ADC-AAPHControl	ADC-AAPHControl_T2	9043960
PREEQYNSTYRVVSVLTVLHQDWLNGK	PREEQYNSTYRVVSVLTVLHQDWLNGK	3	2	ADC-AAPHControl	ADC-AAPHControl_T2	8397505
PREEQYNSTYRVVSVLTVLHQDWLNGK	PREEQYNSTYRVVSVLTVLHQDWLNGK	4	0	ADC-AAPHControl	ADC-AAPHControl_T2	1551567
PREEQYNSTYRVVSVLTVLHQDWLNGK	PREEQYNSTYRVVSVLTVLHQDWLNGK	4	2	ADC-AAPHControl	ADC-AAPHControl_T2	3054408
PREEQYNSTYRVVSVLTVLHQDWLNGK	PREEQYNSTYRVVSVLTVLHQDWLNGK	4	1	ADC-AAPHControl	ADC-AAPHControl_T2	3087742
PREEQYNSTYRVVSVLTVLHQDWLNGK	PREEQYNSTYRVVSVLTVLHQDWLNGK	4	4	ADC-AAPHControl	ADC-AAPHControl_T2	928895
ASQSVDYEGDSFLNWYQQK	ASQSVD[-18]YEGDSFLNWYQQK	2	4	ADC-AAPHControl	ADC-AAPHControl_T2	247095
ASQSVDYEGDSFLNWYQQK	ASQSVD[-18]YEGDSFLNWYQQK	2	0	ADC-AAPHControl	ADC-AAPHControl_T2	1570695
ASQSVDYEGDSFLNWYQQK	ASQSVD[-18]YEGDSFLNWYQQK	2	1	ADC-AAPHControl	ADC-AAPHControl_T2	2153968
ASQSVDYEGDSFLNWYQQK	ASQSVD[-18]YEGDSFLNWYQQK	2	2	ADC-AAPHControl	ADC-AAPHControl_T2	1410166
ASQSVDYEGDSFLNWYQQK	ASQSVD[-18]YEGDSFLNWYQQK	2	3	ADC-AAPHControl	ADC-AAPHControl_T2	531021
ASQSVDYEGDSFLNWYQQK	ASQSVDYEGDSFLNWYQQK	2	4	ADC-AAPHControl	ADC-AAPHControl_T2	136292736
ASQSVDYEGDSFLNWYQQK	ASQSVDYEGDSFLNWYQQK	3	1	ADC-AAPHControl	ADC-AAPHControl_T2	279058016
ASQSVDYEGDSFLNWYQQK	ASQSVDYEGDSFLNWYQQK	3	3	ADC-AAPHControl	ADC-AAPHControl_T2	86954552
ASQSVDYEGDSFLNWYQQK	ASQSVDYEGDSFLNWYQQK	3	4	ADC-AAPHControl	ADC-AAPHControl_T2	33112638
ASQSVDYEGDSFLNWYQQK	ASQSVDYEGDSFLNWYQQK	2	0	ADC-AAPHControl	ADC-AAPHControl_T2	1013094592
ASQSVDYEGDSFLNWYQQK	ASQSVDYEGDSFLNWYQQK	2	1	ADC-AAPHControl	ADC-AAPHControl_T2	1234885376
ASQSVDYEGDSFLNWYQQK	ASQSVDYEGDSFLNWYQQK	2	2	ADC-AAPHControl	ADC-AAPHControl_T2	825129280
ASQSVDYEGDSFLNWYQQK	ASQSVDYEGDSFLNWYQQK	2	3	ADC-AAPHControl	ADC-AAPHControl_T2	383144672
ASQSVDYEGDSFLNWYQQK	ASQSVDYEGDSFLNWYQQK	3	0	ADC-AAPHControl	ADC-AAPHControl_T2	219029408
ASQSVDYEGDSFLNWYQQK	ASQSVDYEGDSFLNWYQQK	3	2	ADC-AAPHControl	ADC-AAPHControl_T2	179243072
DIQLTQSPSSLSASVGDRVTITCKASQSVDYEGDSFLNWYQQK	DIQLTQSPSSLSASVGDRVTITC[+58]K[+162.1]ASQSVDYEGDSFLNWYQQK	3	1	ADC-AAPHControl	ADC-AAPHControl_T2	1371218
DIQLTQSPSSLSASVGDRVTITCKASQSVDYEGDSFLNWYQQK	DIQLTQSPSSLSASVGDRVTITC[+58]K[+162.1]ASQSVDYEGDSFLNWYQQK	3	4	ADC-AAPHControl	ADC-AAPHControl_T2	1652304
DIQLTQSPSSLSASVGDRVTITCKASQSVDYEGDSFLNWYQQK	DIQLTQSPSSLSASVGDRVTITC[+58]K[+162.1]ASQSVDYEGDSFLNWYQQK	4	3	ADC-AAPHControl	ADC-AAPHControl_T2	1068880
DIQLTQSPSSLSASVGDRVTITCKASQSVDYEGDSFLNWYQQK	DIQLTQSPSSLSASVGDRVTITC[+58]K[+162.1]ASQSVDYEGDSFLNWYQQK	3	0	ADC-AAPHControl	ADC-AAPHControl_T2	565288
DIQLTQSPSSLSASVGDRVTITCKASQSVDYEGDSFLNWYQQK	DIQLTQSPSSLSASVGDRVTITC[+58]K[+162.1]ASQSVDYEGDSFLNWYQQK	3	3	ADC-AAPHControl	ADC-AAPHControl_T2	2059866
DIQLTQSPSSLSASVGDRVTITCKASQSVDYEGDSFLNWYQQK	DIQLTQSPSSLSASVGDRVTITC[+58]K[+162.1]ASQSVDYEGDSFLNWYQQK	4	0	ADC-AAPHControl	ADC-AAPHControl_T2	269989
DIQLTQSPSSLSASVGDRVTITCKASQSVDYEGDSFLNWYQQK	DIQLTQSPSSLSASVGDRVTITC[+58]K[+162.1]ASQSVDYEGDSFLNWYQQK	4	1	ADC-AAPHControl	ADC-AAPHControl_T2	640322
DIQLTQSPSSLSASVGDRVTITCKASQSVDYEGDSFLNWYQQK	DIQLTQSPSSLSASVGDRVTITC[+58]K[+162.1]ASQSVDYEGDSFLNWYQQK	4	2	ADC-AAPHControl	ADC-AAPHControl_T2	985705
DIQLTQSPSSLSASVGDRVTITCKASQSVDYEGDSFLNWYQQK	DIQLTQSPSSLSASVGDRVTITC[+58]K[+162.1]ASQSVDYEGDSFLNWYQQK	4	4	ADC-AAPHControl	ADC-AAPHControl_T2	782242
DIQLTQSPSSLSASVGDRVTITCKASQSVDYEGDSFLNWYQQK	DIQLTQSPSSLSASVGDRVTITC[+58]K[+162.1]ASQSVDYEGDSFLNWYQQK	3	2	ADC-AAPHControl	ADC-AAPHControl_T2	2175431
DIQLTQSPSSLSASVGDRVTITCKASQSVDYEGDSFLNWYQQK	DIQLTQSPSSLSASVGDRVTITC[+58]KASQSVDYEGDSFLNWYQQK	3	3	ADC-AAPHControl	ADC-AAPHControl_T2	1956538
DIQLTQSPSSLSASVGDRVTITCKASQSVDYEGDSFLNWYQQK	DIQLTQSPSSLSASVGDRVTITC[+58]KASQSVDYEGDSFLNWYQQK	3	2	ADC-AAPHControl	ADC-AAPHControl_T2	2639259
DIQLTQSPSSLSASVGDRVTITCKASQSVDYEGDSFLNWYQQK	DIQLTQSPSSLSASVGDRVTITC[+58]KASQSVDYEGDSFLNWYQQK	3	4	ADC-AAPHControl	ADC-AAPHControl_T2	863805
DIQLTQSPSSLSASVGDRVTITCKASQSVDYEGDSFLNWYQQK	DIQLTQSPSSLSASVGDRVTITC[+58]KASQSVDYEGDSFLNWYQQK	3	0	ADC-AAPHControl	ADC-AAPHControl_T2	3727163
DIQLTQSPSSLSASVGDRVTITCKASQSVDYEGDSFLNWYQQK	DIQLTQSPSSLSASVGDRVTITC[+58]KASQSVDYEGDSFLNWYQQK	3	1	ADC-AAPHControl	ADC-AAPHControl_T2	2597685
LLIYAASNLESGVPSRFSGSGSGTDFTLTISSLQPEDFATYYCQQSNED	LLIYAASNLESGVPSRFSGSGSGTDFTLTISSLQPEDFATYYC[+58]QQSNED	3	0	ADC-AAPHControl	ADC-AAPHControl_T2	2496400
LLIYAASNLESGVPSRFSGSGSGTDFTLTISSLQPEDFATYYCQQSNED	LLIYAASNLESGVPSRFSGSGSGTDFTLTISSLQPEDFATYYC[+58]QQSNED	3	1	ADC-AAPHControl	ADC-AAPHControl_T2	6857093
LLIYAASNLESGVPSRFSGSGSGTDFTLTISSLQPEDFATYYCQQSNED	LLIYAASNLESGVPSRFSGSGSGTDFTLTISSLQPEDFATYYC[+58]QQSNED	3	4	ADC-AAPHControl	ADC-AAPHControl_T2	8121202
LLIYAASNLESGVPSRFSGSGSGTDFTLTISSLQPEDFATYYCQQSNED	LLIYAASNLESGVPSRFSGSGSGTDFTLTISSLQPEDFATYYC[+58]QQSNED	4	0	ADC-AAPHControl	ADC-AAPHControl_T2	1062749
LLIYAASNLESGVPSRFSGSGSGTDFTLTISSLQPEDFATYYCQQSNED	LLIYAASNLESGVPSRFSGSGSGTDFTLTISSLQPEDFATYYC[+58]QQSNED	4	2	ADC-AAPHControl	ADC-AAPHControl_T2	4805816
LLIYAASNLESGVPSRFSGSGSGTDFTLTISSLQPEDFATYYCQQSNED	LLIYAASNLESGVPSRFSGSGSGTDFTLTISSLQPEDFATYYC[+58]QQSNED	4	3	ADC-AAPHControl	ADC-AAPHControl_T2	4912023
LLIYAASNLESGVPSRFSGSGSGTDFTLTISSLQPEDFATYYCQQSNED	LLIYAASNLESGVPSRFSGSGSGTDFTLTISSLQPEDFATYYC[+58]QQSNED	4	4	ADC-AAPHControl	ADC-AAPHControl_T2	3812528
LLIYAASNLESGVPSRFSGSGSGTDFTLTISSLQPEDFATYYCQQSNED	LLIYAASNLESGVPSRFSGSGSGTDFTLTISSLQPEDFATYYC[+58]QQSNED	5	0	ADC-AAPHControl	ADC-AAPHControl_T2	245857
LLIYAASNLESGVPSRFSGSGSGTDFTLTISSLQPEDFATYYCQQSNED	LLIYAASNLESGVPSRFSGSGSGTDFTLTISSLQPEDFATYYC[+58]QQSNED	5	2	ADC-AAPHControl	ADC-AAPHControl_T2	1321555
LLIYAASNLESGVPSRFSGSGSGTDFTLTISSLQPEDFATYYCQQSNED	LLIYAASNLESGVPSRFSGSGSGTDFTLTISSLQPEDFATYYC[+58]QQSNED	5	4	ADC-AAPHControl	ADC-AAPHControl_T2	904286
LLIYAASNLESGVPSRFSGSGSGTDFTLTISSLQPEDFATYYCQQSNED	LLIYAASNLESGVPSRFSGSGSGTDFTLTISSLQPEDFATYYC[+58]QQSNED	3	3	ADC-AAPHControl	ADC-AAPHControl_T2	9921966
LLIYAASNLESGVPSRFSGSGSGTDFTLTISSLQPEDFATYYCQQSNED	LLIYAASNLESGVPSRFSGSGSGTDFTLTISSLQPEDFATYYC[+58]QQSNED	4	1	ADC-AAPHControl	ADC-AAPHControl_T2	3237894
LLIYAASNLESGVPSRFSGSGSGTDFTLTISSLQPEDFATYYCQQSNED	LLIYAASNLESGVPSRFSGSGSGTDFTLTISSLQPEDFATYYC[+58]QQSNED	5	1	ADC-AAPHControl	ADC-AAPHControl_T2	899707
LLIYAASNLESGVPSRFSGSGSGTDFTLTISSLQPEDFATYYCQQSNED	LLIYAASNLESGVPSRFSGSGSGTDFTLTISSLQPEDFATYYC[+58]QQSNED	5	3	ADC-AAPHControl	ADC-AAPHControl_T2	1122976
LLIYAASNLESGVPSRFSGSGSGTDFTLTISSLQPEDFATYYCQQSNED	LLIYAASNLESGVPSRFSGSGSGTDFTLTISSLQPEDFATYYC[+58]QQSNED	3	2	ADC-AAPHControl	ADC-AAPHControl_T2	9207549
SCDK	SC[+1315.8]D[-18]K	2	0	ADC-AAPHControl	ADC-AAPHControl_T2	644821
SCDK	SC[+1315.8]D[-18]K	2	1	ADC-AAPHControl	ADC-AAPHControl_T2	508578
SCDK	SC[+1315.8]D[-18]K	2	2	ADC-AAPHControl	ADC-AAPHControl_T2	522711
SCDK	SC[+1315.8]D[-18]K	2	3	ADC-AAPHControl	ADC-AAPHControl_T2	19732
SCDK	SC[+1315.8]DK	1	1	ADC-AAPHControl	ADC-AAPHControl_T2	30270692
SCDK	SC[+1315.8]DK	1	2	ADC-AAPHControl	ADC-AAPHControl_T2	16269687
SCDK	SC[+1315.8]DK	2	0	ADC-AAPHControl	ADC-AAPHControl_T2	1122649856
SCDK	SC[+1315.8]DK	2	1	ADC-AAPHControl	ADC-AAPHControl_T2	1116590720
SCDK	SC[+1315.8]DK	2	2	ADC-AAPHControl	ADC-AAPHControl_T2	650929472
SCDK	SC[+1315.8]DK	2	3	ADC-AAPHControl	ADC-AAPHControl_T2	267566704
SCDK	SC[+1315.8]DK	3	0	ADC-AAPHControl	ADC-AAPHControl_T2	160159840
SCDK	SC[+1315.8]DK	3	1	ADC-AAPHControl	ADC-AAPHControl_T2	166254048
SCDK	SC[+1315.8]DK	3	2	ADC-AAPHControl	ADC-AAPHControl_T2	91109096
SCDK	SC[+1315.8]DK	3	3	ADC-AAPHControl	ADC-AAPHControl_T2	38680868
SCDK	SC[+1315.8]DK	1	0	ADC-AAPHControl	ADC-AAPHControl_T2	24210254
SCDK	SC[+1333.8]DK	2	2	ADC-AAPHControl	ADC-AAPHControl_T2	17379020
SCDK	SC[+1333.8]DK	2	0	ADC-AAPHControl	ADC-AAPHControl_T2	31465930
SCDK	SC[+1333.8]DK	2	1	ADC-AAPHControl	ADC-AAPHControl_T2	31028040
SCDK	SC[+1333.8]DK	2	3	ADC-AAPHControl	ADC-AAPHControl_T2	7395713
THTCPPCPAPELLGGPSVFLFPPK	THTC[+1315.8]PPC[+1315.8]PAPELLGGPSVFLFPPK	3	0	ADC-AAPHControl	ADC-AAPHControl_T2	1333455
THTCPPCPAPELLGGPSVFLFPPK	THTC[+1315.8]PPC[+1315.8]PAPELLGGPSVFLFPPK	4	1	ADC-AAPHControl	ADC-AAPHControl_T2	3626258
THTCPPCPAPELLGGPSVFLFPPK	THTC[+1315.8]PPC[+1315.8]PAPELLGGPSVFLFPPK	3	1	ADC-AAPHControl	ADC-AAPHControl_T2	2988674
THTCPPCPAPELLGGPSVFLFPPK	THTC[+1315.8]PPC[+1315.8]PAPELLGGPSVFLFPPK	3	2	ADC-AAPHControl	ADC-AAPHControl_T2	5236798
THTCPPCPAPELLGGPSVFLFPPK	THTC[+1315.8]PPC[+1315.8]PAPELLGGPSVFLFPPK	4	3	ADC-AAPHControl	ADC-AAPHControl_T2	6716250
THTCPPCPAPELLGGPSVFLFPPK	THTC[+1315.8]PPC[+1315.8]PAPELLGGPSVFLFPPK	4	4	ADC-AAPHControl	ADC-AAPHControl_T2	6054816
THTCPPCPAPELLGGPSVFLFPPK	THTC[+1315.8]PPC[+1315.8]PAPELLGGPSVFLFPPK	3	3	ADC-AAPHControl	ADC-AAPHControl_T2	5420559
THTCPPCPAPELLGGPSVFLFPPK	THTC[+1315.8]PPC[+1315.8]PAPELLGGPSVFLFPPK	3	4	ADC-AAPHControl	ADC-AAPHControl_T2	5135829
THTCPPCPAPELLGGPSVFLFPPK	THTC[+1315.8]PPC[+1315.8]PAPELLGGPSVFLFPPK	4	0	ADC-AAPHControl	ADC-AAPHControl_T2	1168357
THTCPPCPAPELLGGPSVFLFPPK	THTC[+1315.8]PPC[+1315.8]PAPELLGGPSVFLFPPK	4	2	ADC-AAPHControl	ADC-AAPHControl_T2	5775277
THTCPPCPAPELLGGPSVFLFPPK	THTC[+1315.8]PPC[+58]PAPELLGGPSVFLFPPK	3	0	ADC-AAPHControl	ADC-AAPHControl_T2	1251718
THTCPPCPAPELLGGPSVFLFPPK	THTC[+1315.8]PPC[+58]PAPELLGGPSVFLFPPK	4	3	ADC-AAPHControl	ADC-AAPHControl_T2	1030649
THTCPPCPAPELLGGPSVFLFPPK	THTC[+1315.8]PPC[+58]PAPELLGGPSVFLFPPK	3	3	ADC-AAPHControl	ADC-AAPHControl_T2	3270977
THTCPPCPAPELLGGPSVFLFPPK	THTC[+1315.8]PPC[+58]PAPELLGGPSVFLFPPK	4	1	ADC-AAPHControl	ADC-AAPHControl_T2	925924
THTCPPCPAPELLGGPSVFLFPPK	THTC[+1315.8]PPC[+58]PAPELLGGPSVFLFPPK	3	2	ADC-AAPHControl	ADC-AAPHControl_T2	3795007
THTCPPCPAPELLGGPSVFLFPPK	THTC[+1315.8]PPC[+58]PAPELLGGPSVFLFPPK	3	4	ADC-AAPHControl	ADC-AAPHControl_T2	2081933
THTCPPCPAPELLGGPSVFLFPPK	THTC[+1315.8]PPC[+58]PAPELLGGPSVFLFPPK	4	2	ADC-AAPHControl	ADC-AAPHControl_T2	1638510
THTCPPCPAPELLGGPSVFLFPPK	THTC[+1315.8]PPC[+58]PAPELLGGPSVFLFPPK	4	4	ADC-AAPHControl	ADC-AAPHControl_T2	817183
THTCPPCPAPELLGGPSVFLFPPK	THTC[+1315.8]PPC[+58]PAPELLGGPSVFLFPPK	3	1	ADC-AAPHControl	ADC-AAPHControl_T2	2888095
THTCPPCPAPELLGGPSVFLFPPK	THTC[+1315.8]PPC[+58]PAPELLGGPSVFLFPPK	4	0	ADC-AAPHControl	ADC-AAPHControl_T2	544281
THTCPPCPAPELLGGPSVFLFPPK	THTC[+1333.8]PPC[+1333.8]PAPELLGGPSVFLFPPK	3	4	ADC-AAPHControl	ADC-AAPHControl_T2	14772
THTCPPCPAPELLGGPSVFLFPPK	THTC[+1333.8]PPC[+1333.8]PAPELLGGPSVFLFPPK	3	3	ADC-AAPHControl	ADC-AAPHControl_T2	651311
THTCPPCPAPELLGGPSVFLFPPK	THTC[+1333.8]PPC[+1333.8]PAPELLGGPSVFLFPPK	3	0	ADC-AAPHControl	ADC-AAPHControl_T2	936192
THTCPPCPAPELLGGPSVFLFPPK	THTC[+1333.8]PPC[+1333.8]PAPELLGGPSVFLFPPK	3	1	ADC-AAPHControl	ADC-AAPHControl_T2	106615
THTCPPCPAPELLGGPSVFLFPPK	THTC[+1333.8]PPC[+1333.8]PAPELLGGPSVFLFPPK	3	2	ADC-AAPHControl	ADC-AAPHControl_T2	61079
THTCPPCPAPELLGGPSVFLFPPK	THTC[+58]PPC[+1315.8]PAPELLGGPSVFLFPPK	3	0	ADC-AAPHControl	ADC-AAPHControl_T2	1251718
THTCPPCPAPELLGGPSVFLFPPK	THTC[+58]PPC[+1315.8]PAPELLGGPSVFLFPPK	4	3	ADC-AAPHControl	ADC-AAPHControl_T2	1030649
THTCPPCPAPELLGGPSVFLFPPK	THTC[+58]PPC[+1315.8]PAPELLGGPSVFLFPPK	3	3	ADC-AAPHControl	ADC-AAPHControl_T2	3270977
THTCPPCPAPELLGGPSVFLFPPK	THTC[+58]PPC[+1315.8]PAPELLGGPSVFLFPPK	4	1	ADC-AAPHControl	ADC-AAPHControl_T2	925924
THTCPPCPAPELLGGPSVFLFPPK	THTC[+58]PPC[+1315.8]PAPELLGGPSVFLFPPK	3	2	ADC-AAPHControl	ADC-AAPHControl_T2	3795007
THTCPPCPAPELLGGPSVFLFPPK	THTC[+58]PPC[+1315.8]PAPELLGGPSVFLFPPK	3	4	ADC-AAPHControl	ADC-AAPHControl_T2	2081933
THTCPPCPAPELLGGPSVFLFPPK	THTC[+58]PPC[+1315.8]PAPELLGGPSVFLFPPK	4	2	ADC-AAPHControl	ADC-AAPHControl_T2	1638510
THTCPPCPAPELLGGPSVFLFPPK	THTC[+58]PPC[+1315.8]PAPELLGGPSVFLFPPK	4	4	ADC-AAPHControl	ADC-AAPHControl_T2	817183
THTCPPCPAPELLGGPSVFLFPPK	THTC[+58]PPC[+1315.8]PAPELLGGPSVFLFPPK	3	1	ADC-AAPHControl	ADC-AAPHControl_T2	2888095
THTCPPCPAPELLGGPSVFLFPPK	THTC[+58]PPC[+1315.8]PAPELLGGPSVFLFPPK	4	0	ADC-AAPHControl	ADC-AAPHControl_T2	544281
THTCPPCPAPELLGGPSVFLFPPK	THTC[+58]PPC[+58]PAPELLGGPSVFLFPPK	3	2	ADC-AAPHControl	ADC-AAPHControl_T2	28421814
THTCPPCPAPELLGGPSVFLFPPK	THTC[+58]PPC[+58]PAPELLGGPSVFLFPPK	2	1	ADC-AAPHControl	ADC-AAPHControl_T2	25171318
THTCPPCPAPELLGGPSVFLFPPK	THTC[+58]PPC[+58]PAPELLGGPSVFLFPPK	2	2	ADC-AAPHControl	ADC-AAPHControl_T2	21381400
THTCPPCPAPELLGGPSVFLFPPK	THTC[+58]PPC[+58]PAPELLGGPSVFLFPPK	2	3	ADC-AAPHControl	ADC-AAPHControl_T2	12560934
THTCPPCPAPELLGGPSVFLFPPK	THTC[+58]PPC[+58]PAPELLGGPSVFLFPPK	2	4	ADC-AAPHControl	ADC-AAPHControl_T2	5958172
THTCPPCPAPELLGGPSVFLFPPK	THTC[+58]PPC[+58]PAPELLGGPSVFLFPPK	3	1	ADC-AAPHControl	ADC-AAPHControl_T2	33979572
THTCPPCPAPELLGGPSVFLFPPK	THTC[+58]PPC[+58]PAPELLGGPSVFLFPPK	3	3	ADC-AAPHControl	ADC-AAPHControl_T2	16757666
THTCPPCPAPELLGGPSVFLFPPK	THTC[+58]PPC[+58]PAPELLGGPSVFLFPPK	2	0	ADC-AAPHControl	ADC-AAPHControl_T2	16357362
THTCPPCPAPELLGGPSVFLFPPK	THTC[+58]PPC[+58]PAPELLGGPSVFLFPPK	3	0	ADC-AAPHControl	ADC-AAPHControl_T2	23054674
THTCPPCPAPELLGGPSVFLFPPK	THTC[+58]PPC[+58]PAPELLGGPSVFLFPPK	3	4	ADC-AAPHControl	ADC-AAPHControl_T2	8459252
THTCPPCPAPELLGGPSVFLFPPK	THTCPPCPAPELLGGPSVFLFPPK	2	1	ADC-AAPHControl	ADC-AAPHControl_T2	250400
THTCPPCPAPELLGGPSVFLFPPK	THTCPPCPAPELLGGPSVFLFPPK	2	2	ADC-AAPHControl	ADC-AAPHControl_T2	181485
THTCPPCPAPELLGGPSVFLFPPK	THTCPPCPAPELLGGPSVFLFPPK	2	3	ADC-AAPHControl	ADC-AAPHControl_T2	528670
THTCPPCPAPELLGGPSVFLFPPK	THTCPPCPAPELLGGPSVFLFPPK	3	1	ADC-AAPHControl	ADC-AAPHControl_T2	104195
THTCPPCPAPELLGGPSVFLFPPK	THTCPPCPAPELLGGPSVFLFPPK	3	2	ADC-AAPHControl	ADC-AAPHControl_T2	331933
THTCPPCPAPELLGGPSVFLFPPK	THTCPPCPAPELLGGPSVFLFPPK	3	4	ADC-AAPHControl	ADC-AAPHControl_T2	276008
THTCPPCPAPELLGGPSVFLFPPK	THTCPPCPAPELLGGPSVFLFPPK	3	3	ADC-AAPHControl	ADC-AAPHControl_T2	311334
THTCPPCPAPELLGGPSVFLFPPK	THTCPPCPAPELLGGPSVFLFPPK	2	0	ADC-AAPHControl	ADC-AAPHControl_T2	164089
THTCPPCPAPELLGGPSVFLFPPK	THTCPPCPAPELLGGPSVFLFPPK	2	4	ADC-AAPHControl	ADC-AAPHControl_T2	265045
THTCPPCPAPELLGGPSVFLFPPK	THTCPPCPAPELLGGPSVFLFPPK	3	0	ADC-AAPHControl	ADC-AAPHControl_T2	271926
LLIYAASNLESGVPSRFSGSGSGTDFTLTISSLQPEDFATYYCQQSNEDPLTFGQGTK	LLIYAASNLESGVPSRFSGSGSGTDFTLTISSLQPEDFATYYC[+58]QQSNEDPLTFGQGTK[-1]	4	1	ADC-AAPHControl	ADC-AAPHControl_T2	75376224
LLIYAASNLESGVPSRFSGSGSGTDFTLTISSLQPEDFATYYCQQSNEDPLTFGQGTK	LLIYAASNLESGVPSRFSGSGSGTDFTLTISSLQPEDFATYYC[+58]QQSNEDPLTFGQGTK[-1]	4	2	ADC-AAPHControl	ADC-AAPHControl_T2	261924928
LLIYAASNLESGVPSRFSGSGSGTDFTLTISSLQPEDFATYYCQQSNEDPLTFGQGTK	LLIYAASNLESGVPSRFSGSGSGTDFTLTISSLQPEDFATYYC[+58]QQSNEDPLTFGQGTK[-1]	4	3	ADC-AAPHControl	ADC-AAPHControl_T2	439627584
LLIYAASNLESGVPSRFSGSGSGTDFTLTISSLQPEDFATYYCQQSNEDPLTFGQGTK	LLIYAASNLESGVPSRFSGSGSGTDFTLTISSLQPEDFATYYC[+58]QQSNEDPLTFGQGTK[-1]	4	4	ADC-AAPHControl	ADC-AAPHControl_T2	546439936
LLIYAASNLESGVPSRFSGSGSGTDFTLTISSLQPEDFATYYCQQSNEDPLTFGQGTK	LLIYAASNLESGVPSRFSGSGSGTDFTLTISSLQPEDFATYYC[+58]QQSNEDPLTFGQGTK[-1]	5	0	ADC-AAPHControl	ADC-AAPHControl_T2	1226884
LLIYAASNLESGVPSRFSGSGSGTDFTLTISSLQPEDFATYYCQQSNEDPLTFGQGTK	LLIYAASNLESGVPSRFSGSGSGTDFTLTISSLQPEDFATYYC[+58]QQSNEDPLTFGQGTK[-1]	5	1	ADC-AAPHControl	ADC-AAPHControl_T2	37047520
LLIYAASNLESGVPSRFSGSGSGTDFTLTISSLQPEDFATYYCQQSNEDPLTFGQGTK	LLIYAASNLESGVPSRFSGSGSGTDFTLTISSLQPEDFATYYC[+58]QQSNEDPLTFGQGTK[-1]	5	2	ADC-AAPHControl	ADC-AAPHControl_T2	124715432
LLIYAASNLESGVPSRFSGSGSGTDFTLTISSLQPEDFATYYCQQSNEDPLTFGQGTK	LLIYAASNLESGVPSRFSGSGSGTDFTLTISSLQPEDFATYYC[+58]QQSNEDPLTFGQGTK[-1]	5	3	ADC-AAPHControl	ADC-AAPHControl_T2	213988448
LLIYAASNLESGVPSRFSGSGSGTDFTLTISSLQPEDFATYYCQQSNEDPLTFGQGTK	LLIYAASNLESGVPSRFSGSGSGTDFTLTISSLQPEDFATYYC[+58]QQSNEDPLTFGQGTK[-1]	5	4	ADC-AAPHControl	ADC-AAPHControl_T2	265274528
LLIYAASNLESGVPSRFSGSGSGTDFTLTISSLQPEDFATYYCQQSNEDPLTFGQGTK	LLIYAASNLESGVPSRFSGSGSGTDFTLTISSLQPEDFATYYC[+58]QQSNEDPLTFGQGTK[-1]	6	2	ADC-AAPHControl	ADC-AAPHControl_T2	55063936
LLIYAASNLESGVPSRFSGSGSGTDFTLTISSLQPEDFATYYCQQSNEDPLTFGQGTK	LLIYAASNLESGVPSRFSGSGSGTDFTLTISSLQPEDFATYYC[+58]QQSNEDPLTFGQGTK[-1]	6	3	ADC-AAPHControl	ADC-AAPHControl_T2	93235736
LLIYAASNLESGVPSRFSGSGSGTDFTLTISSLQPEDFATYYCQQSNEDPLTFGQGTK	LLIYAASNLESGVPSRFSGSGSGTDFTLTISSLQPEDFATYYC[+58]QQSNEDPLTFGQGTK[-1]	6	4	ADC-AAPHControl	ADC-AAPHControl_T2	109722528
LLIYAASNLESGVPSRFSGSGSGTDFTLTISSLQPEDFATYYCQQSNEDPLTFGQGTK	LLIYAASNLESGVPSRFSGSGSGTDFTLTISSLQPEDFATYYC[+58]QQSNEDPLTFGQGTK[-1]	4	0	ADC-AAPHControl	ADC-AAPHControl_T2	1258859
LLIYAASNLESGVPSRFSGSGSGTDFTLTISSLQPEDFATYYCQQSNEDPLTFGQGTK	LLIYAASNLESGVPSRFSGSGSGTDFTLTISSLQPEDFATYYC[+58]QQSNEDPLTFGQGTK[-1]	6	0	ADC-AAPHControl	ADC-AAPHControl_T2	673154
LLIYAASNLESGVPSRFSGSGSGTDFTLTISSLQPEDFATYYCQQSNEDPLTFGQGTK	LLIYAASNLESGVPSRFSGSGSGTDFTLTISSLQPEDFATYYC[+58]QQSNEDPLTFGQGTK[-1]	6	1	ADC-AAPHControl	ADC-AAPHControl_T2	16683573
GQGTLVTVSSASTK	GQGTLVTVSSASTK	2	3	ADC-AAPHControl	ADC-AAPHControl_T2	429544
GQGTLVTVSSASTK	GQGTLVTVSSASTK	2	0	ADC-AAPHControl	ADC-AAPHControl_T2	2322873
GQGTLVTVSSASTK	GQGTLVTVSSASTK	2	2	ADC-AAPHControl	ADC-AAPHControl_T2	600661
GQGTLVTVSSASTK	GQGTLVTVSSASTK	2	1	ADC-AAPHControl	ADC-AAPHControl_T2	1716881
NQVSLTCLVK	NQVSLTCLVK	2	0	ADC-AAPHControl	ADC-AAPHControl_T2	957299
NQVSLTCLVK	NQVSLTCLVK	2	3	ADC-AAPHControl	ADC-AAPHControl_T2	29736
NQVSLTCLVK	NQVSLTCLVK	2	1	ADC-AAPHControl	ADC-AAPHControl_T2	558794
NQVSLTCLVK	NQVSLTCLVK	2	2	ADC-AAPHControl	ADC-AAPHControl_T2	144618
GFYPSDIAVEWESNGQPENNYK	GFYPSDIAVEWESN[+1]GQPENNYK	2	4	ADC-AAPHControl	ADC-AAPHControl_T2	50305228
GFYPSDIAVEWESNGQPENNYK	GFYPSDIAVEWESN[+1]GQPENNYK	2	0	ADC-AAPHControl	ADC-AAPHControl_T2	993696128
GFYPSDIAVEWESNGQPENNYK	GFYPSDIAVEWESN[+1]GQPENNYK	2	1	ADC-AAPHControl	ADC-AAPHControl_T2	715908992
GFYPSDIAVEWESNGQPENNYK	GFYPSDIAVEWESN[+1]GQPENNYK	2	2	ADC-AAPHControl	ADC-AAPHControl_T2	378825568
GFYPSDIAVEWESNGQPENNYK	GFYPSDIAVEWESN[+1]GQPENNYK	2	3	ADC-AAPHControl	ADC-AAPHControl_T2	153858336
GFYPSDIAVEWESNGQPENNYK	GFYPSDIAVEWESN[+1]GQPENNYK	3	0	ADC-AAPHControl	ADC-AAPHControl_T2	419432128
GFYPSDIAVEWESNGQPENNYK	GFYPSDIAVEWESN[+1]GQPENNYK	3	1	ADC-AAPHControl	ADC-AAPHControl_T2	318167616
GFYPSDIAVEWESNGQPENNYK	GFYPSDIAVEWESN[+1]GQPENNYK	3	2	ADC-AAPHControl	ADC-AAPHControl_T2	165298480
GFYPSDIAVEWESNGQPENNYK	GFYPSDIAVEWESN[+1]GQPENNYK	3	3	ADC-AAPHControl	ADC-AAPHControl_T2	66908436
GFYPSDIAVEWESNGQPENNYK	GFYPSDIAVEWESN[+1]GQPENNYK	3	4	ADC-AAPHControl	ADC-AAPHControl_T2	20530208
GFYPSDIAVEWESNGQPENNYK	GFYPSDIAVEWESNGQPENNYK	2	0	ADC-AAPHControl	ADC-AAPHControl_T2	749070976
GFYPSDIAVEWESNGQPENNYK	GFYPSDIAVEWESNGQPENNYK	2	1	ADC-AAPHControl	ADC-AAPHControl_T2	1022788672
GFYPSDIAVEWESNGQPENNYK	GFYPSDIAVEWESNGQPENNYK	2	2	ADC-AAPHControl	ADC-AAPHControl_T2	740081152
GFYPSDIAVEWESNGQPENNYK	GFYPSDIAVEWESNGQPENNYK	2	3	ADC-AAPHControl	ADC-AAPHControl_T2	380991648
GFYPSDIAVEWESNGQPENNYK	GFYPSDIAVEWESNGQPENNYK	2	4	ADC-AAPHControl	ADC-AAPHControl_T2	156512208
GFYPSDIAVEWESNGQPENNYK	GFYPSDIAVEWESNGQPENNYK	3	2	ADC-AAPHControl	ADC-AAPHControl_T2	326157824
GFYPSDIAVEWESNGQPENNYK	GFYPSDIAVEWESNGQPENNYK	3	3	ADC-AAPHControl	ADC-AAPHControl_T2	174573216
GFYPSDIAVEWESNGQPENNYK	GFYPSDIAVEWESNGQPENNYK	3	4	ADC-AAPHControl	ADC-AAPHControl_T2	68305808
GFYPSDIAVEWESNGQPENNYK	GFYPSDIAVEWESNGQPENNYK	4	1	ADC-AAPHControl	ADC-AAPHControl_T2	1059470
GFYPSDIAVEWESNGQPENNYK	GFYPSDIAVEWESNGQPENNYK	4	3	ADC-AAPHControl	ADC-AAPHControl_T2	334889
GFYPSDIAVEWESNGQPENNYK	GFYPSDIAVEWESNGQPENNYK	4	4	ADC-AAPHControl	ADC-AAPHControl_T2	118404
GFYPSDIAVEWESNGQPENNYK	GFYPSDIAVEWESNGQPENNYK	3	0	ADC-AAPHControl	ADC-AAPHControl_T2	338638432
GFYPSDIAVEWESNGQPENNYK	GFYPSDIAVEWESNGQPENNYK	3	1	ADC-AAPHControl	ADC-AAPHControl_T2	450234240
GFYPSDIAVEWESNGQPENNYK	GFYPSDIAVEWESNGQPENNYK	4	0	ADC-AAPHControl	ADC-AAPHControl_T2	400918
GFYPSDIAVEWESNGQPENNYK	GFYPSDIAVEWESNGQPENNYK	4	2	ADC-AAPHControl	ADC-AAPHControl_T2	1005221
SGTASVVCLLNNFYPREAK	SGTASVVCLLNNFYPREAK	2	2	ADC-AAPHControl	ADC-AAPHControl_T2	265696
SGTASVVCLLNNFYPREAK	SGTASVVCLLNNFYPREAK	2	3	ADC-AAPHControl	ADC-AAPHControl_T2	112563
SGTASVVCLLNNFYPREAK	SGTASVVCLLNNFYPREAK	2	0	ADC-AAPHControl	ADC-AAPHControl_T2	319199
SGTASVVCLLNNFYPREAK	SGTASVVCLLNNFYPREAK	2	1	ADC-AAPHControl	ADC-AAPHControl_T2	412793
SGTASVVCLLNNFYPREAK	SGTASVVCLLNNFYPREAK	2	4	ADC-AAPHControl	ADC-AAPHControl_T2	41882
VQWKVDNALQSGNSQESVTEQDSK	VQWK[+162.1]VDNALQSGNSQESVTEQDSK	2	0	ADC-AAPHControl	ADC-AAPHControl_T2	512750
VQWKVDNALQSGNSQESVTEQDSK	VQWK[+162.1]VDNALQSGNSQESVTEQDSK	2	1	ADC-AAPHControl	ADC-AAPHControl_T2	833175
VQWKVDNALQSGNSQESVTEQDSK	VQWK[+162.1]VDNALQSGNSQESVTEQDSK	2	2	ADC-AAPHControl	ADC-AAPHControl_T2	657565
VQWKVDNALQSGNSQESVTEQDSK	VQWK[+162.1]VDNALQSGNSQESVTEQDSK	2	3	ADC-AAPHControl	ADC-AAPHControl_T2	354534
VQWKVDNALQSGNSQESVTEQDSK	VQWK[+162.1]VDNALQSGNSQESVTEQDSK	2	4	ADC-AAPHControl	ADC-AAPHControl_T2	136874
ALPAPIEK	ALPAPIEK	1	0	ADC-AAPHControl	ADC-AAPHControl_T2	357098400
ALPAPIEK	ALPAPIEK	2	0	ADC-AAPHControl	ADC-AAPHControl_T2	744859264
DTLMISRTPEVTCVVVDVSHEDPEVK	DTLM[+16]ISRTPEVTC[+58]VVVDVSHEDPEVK	2	3	ADC-AAPHControl	ADC-AAPHControl_T2	9433798
DTLMISRTPEVTCVVVDVSHEDPEVK	DTLM[+16]ISRTPEVTC[+58]VVVDVSHEDPEVK	4	2	ADC-AAPHControl	ADC-AAPHControl_T2	11390257
DTLMISRTPEVTCVVVDVSHEDPEVK	DTLM[+16]ISRTPEVTC[+58]VVVDVSHEDPEVK	4	3	ADC-AAPHControl	ADC-AAPHControl_T2	7460622
DTLMISRTPEVTCVVVDVSHEDPEVK	DTLM[+16]ISRTPEVTC[+58]VVVDVSHEDPEVK	2	0	ADC-AAPHControl	ADC-AAPHControl_T2	11007614
DTLMISRTPEVTCVVVDVSHEDPEVK	DTLM[+16]ISRTPEVTC[+58]VVVDVSHEDPEVK	2	1	ADC-AAPHControl	ADC-AAPHControl_T2	15613751
DTLMISRTPEVTCVVVDVSHEDPEVK	DTLM[+16]ISRTPEVTC[+58]VVVDVSHEDPEVK	2	2	ADC-AAPHControl	ADC-AAPHControl_T2	14776757
DTLMISRTPEVTCVVVDVSHEDPEVK	DTLM[+16]ISRTPEVTC[+58]VVVDVSHEDPEVK	2	4	ADC-AAPHControl	ADC-AAPHControl_T2	4147585
DTLMISRTPEVTCVVVDVSHEDPEVK	DTLM[+16]ISRTPEVTC[+58]VVVDVSHEDPEVK	3	0	ADC-AAPHControl	ADC-AAPHControl_T2	50144632
DTLMISRTPEVTCVVVDVSHEDPEVK	DTLM[+16]ISRTPEVTC[+58]VVVDVSHEDPEVK	3	1	ADC-AAPHControl	ADC-AAPHControl_T2	74237704
DTLMISRTPEVTCVVVDVSHEDPEVK	DTLM[+16]ISRTPEVTC[+58]VVVDVSHEDPEVK	3	2	ADC-AAPHControl	ADC-AAPHControl_T2	67684232
DTLMISRTPEVTCVVVDVSHEDPEVK	DTLM[+16]ISRTPEVTC[+58]VVVDVSHEDPEVK	3	3	ADC-AAPHControl	ADC-AAPHControl_T2	43156896
DTLMISRTPEVTCVVVDVSHEDPEVK	DTLM[+16]ISRTPEVTC[+58]VVVDVSHEDPEVK	3	4	ADC-AAPHControl	ADC-AAPHControl_T2	21788148
DTLMISRTPEVTCVVVDVSHEDPEVK	DTLM[+16]ISRTPEVTC[+58]VVVDVSHEDPEVK	4	0	ADC-AAPHControl	ADC-AAPHControl_T2	7880055
DTLMISRTPEVTCVVVDVSHEDPEVK	DTLM[+16]ISRTPEVTC[+58]VVVDVSHEDPEVK	4	1	ADC-AAPHControl	ADC-AAPHControl_T2	13440090
DTLMISRTPEVTCVVVDVSHEDPEVK	DTLM[+16]ISRTPEVTC[+58]VVVDVSHEDPEVK	4	4	ADC-AAPHControl	ADC-AAPHControl_T2	3716849
DTLMISRTPEVTCVVVDVSHEDPEVK	DTLMISRTPEVTC[+58]VVVDVSHEDPEVK	2	3	ADC-AAPHControl	ADC-AAPHControl_T2	194546816
DTLMISRTPEVTCVVVDVSHEDPEVK	DTLMISRTPEVTC[+58]VVVDVSHEDPEVK	2	4	ADC-AAPHControl	ADC-AAPHControl_T2	96914568
DTLMISRTPEVTCVVVDVSHEDPEVK	DTLMISRTPEVTC[+58]VVVDVSHEDPEVK	3	0	ADC-AAPHControl	ADC-AAPHControl_T2	984123392
DTLMISRTPEVTCVVVDVSHEDPEVK	DTLMISRTPEVTC[+58]VVVDVSHEDPEVK	3	1	ADC-AAPHControl	ADC-AAPHControl_T2	1503231616
DTLMISRTPEVTCVVVDVSHEDPEVK	DTLMISRTPEVTC[+58]VVVDVSHEDPEVK	3	2	ADC-AAPHControl	ADC-AAPHControl_T2	1283049728
DTLMISRTPEVTCVVVDVSHEDPEVK	DTLMISRTPEVTC[+58]VVVDVSHEDPEVK	3	3	ADC-AAPHControl	ADC-AAPHControl_T2	827891264
DTLMISRTPEVTCVVVDVSHEDPEVK	DTLMISRTPEVTC[+58]VVVDVSHEDPEVK	3	4	ADC-AAPHControl	ADC-AAPHControl_T2	417938688
DTLMISRTPEVTCVVVDVSHEDPEVK	DTLMISRTPEVTC[+58]VVVDVSHEDPEVK	4	2	ADC-AAPHControl	ADC-AAPHControl_T2	199389072
DTLMISRTPEVTCVVVDVSHEDPEVK	DTLMISRTPEVTC[+58]VVVDVSHEDPEVK	4	3	ADC-AAPHControl	ADC-AAPHControl_T2	125214008
DTLMISRTPEVTCVVVDVSHEDPEVK	DTLMISRTPEVTC[+58]VVVDVSHEDPEVK	4	4	ADC-AAPHControl	ADC-AAPHControl_T2	63099360
DTLMISRTPEVTCVVVDVSHEDPEVK	DTLMISRTPEVTC[+58]VVVDVSHEDPEVK	2	0	ADC-AAPHControl	ADC-AAPHControl_T2	198376288
DTLMISRTPEVTCVVVDVSHEDPEVK	DTLMISRTPEVTC[+58]VVVDVSHEDPEVK	2	1	ADC-AAPHControl	ADC-AAPHControl_T2	341032864
DTLMISRTPEVTCVVVDVSHEDPEVK	DTLMISRTPEVTC[+58]VVVDVSHEDPEVK	2	2	ADC-AAPHControl	ADC-AAPHControl_T2	310896416
DTLMISRTPEVTCVVVDVSHEDPEVK	DTLMISRTPEVTC[+58]VVVDVSHEDPEVK	4	0	ADC-AAPHControl	ADC-AAPHControl_T2	136423536
DTLMISRTPEVTCVVVDVSHEDPEVK	DTLMISRTPEVTC[+58]VVVDVSHEDPEVK	4	1	ADC-AAPHControl	ADC-AAPHControl_T2	220973792
DTLMISRTPEVTCVVVDVSHEDPEVK	DTLMISRTPEVTCVVVDVSHEDPEVK	3	0	ADC-AAPHControl	ADC-AAPHControl_T2	1975669
DTLMISRTPEVTCVVVDVSHEDPEVK	DTLMISRTPEVTCVVVDVSHEDPEVK	3	2	ADC-AAPHControl	ADC-AAPHControl_T2	929270
DTLMISRTPEVTCVVVDVSHEDPEVK	DTLMISRTPEVTCVVVDVSHEDPEVK	3	1	ADC-AAPHControl	ADC-AAPHControl_T2	1792695
DTLMISRTPEVTCVVVDVSHEDPEVK	DTLMISRTPEVTCVVVDVSHEDPEVK	3	3	ADC-AAPHControl	ADC-AAPHControl_T2	215232
DTLMISRTPEVTCVVVDVSHEDPEVK	DTLMISRTPEVTCVVVDVSHEDPEVK	3	4	ADC-AAPHControl	ADC-AAPHControl_T2	152215
EVQLVESGGGLVQPGGSLRLSCAASGYTFSSYWIEWVRQAPGK	EVQLVESGGGLVQPGGSLRLSC[+58]AASGYTFSSYW[+16]IEWVRQAPGK	3	3	ADC-AAPHControl	ADC-AAPHControl_T2	3597810
EVQLVESGGGLVQPGGSLRLSCAASGYTFSSYWIEWVRQAPGK	EVQLVESGGGLVQPGGSLRLSC[+58]AASGYTFSSYW[+16]IEWVRQAPGK	4	2	ADC-AAPHControl	ADC-AAPHControl_T2	1801265
EVQLVESGGGLVQPGGSLRLSCAASGYTFSSYWIEWVRQAPGK	EVQLVESGGGLVQPGGSLRLSC[+58]AASGYTFSSYW[+16]IEWVRQAPGK	3	2	ADC-AAPHControl	ADC-AAPHControl_T2	4591543
EVQLVESGGGLVQPGGSLRLSCAASGYTFSSYWIEWVRQAPGK	EVQLVESGGGLVQPGGSLRLSC[+58]AASGYTFSSYW[+16]IEWVRQAPGK	4	0	ADC-AAPHControl	ADC-AAPHControl_T2	438935
EVQLVESGGGLVQPGGSLRLSCAASGYTFSSYWIEWVRQAPGK	EVQLVESGGGLVQPGGSLRLSC[+58]AASGYTFSSYW[+16]IEWVRQAPGK	4	1	ADC-AAPHControl	ADC-AAPHControl_T2	1050992
EVQLVESGGGLVQPGGSLRLSCAASGYTFSSYWIEWVRQAPGK	EVQLVESGGGLVQPGGSLRLSC[+58]AASGYTFSSYW[+16]IEWVRQAPGK	3	1	ADC-AAPHControl	ADC-AAPHControl_T2	2364152
EVQLVESGGGLVQPGGSLRLSCAASGYTFSSYWIEWVRQAPGK	EVQLVESGGGLVQPGGSLRLSC[+58]AASGYTFSSYW[+16]IEWVRQAPGK	4	3	ADC-AAPHControl	ADC-AAPHControl_T2	1723920
EVQLVESGGGLVQPGGSLRLSCAASGYTFSSYWIEWVRQAPGK	EVQLVESGGGLVQPGGSLRLSC[+58]AASGYTFSSYW[+16]IEWVRQAPGK	3	4	ADC-AAPHControl	ADC-AAPHControl_T2	2532534
EVQLVESGGGLVQPGGSLRLSCAASGYTFSSYWIEWVRQAPGK	EVQLVESGGGLVQPGGSLRLSC[+58]AASGYTFSSYW[+16]IEWVRQAPGK	3	0	ADC-AAPHControl	ADC-AAPHControl_T2	1463179
EVQLVESGGGLVQPGGSLRLSCAASGYTFSSYWIEWVRQAPGK	EVQLVESGGGLVQPGGSLRLSC[+58]AASGYTFSSYW[+16]IEWVRQAPGK	4	4	ADC-AAPHControl	ADC-AAPHControl_T2	1123026
EVQLVESGGGLVQPGGSLRLSCAASGYTFSSYWIEWVRQAPGK	EVQLVESGGGLVQPGGSLRLSC[+58]AASGYTFSSYW[+20]IEWVRQAPGK	3	1	ADC-AAPHControl	ADC-AAPHControl_T2	313961
EVQLVESGGGLVQPGGSLRLSCAASGYTFSSYWIEWVRQAPGK	EVQLVESGGGLVQPGGSLRLSC[+58]AASGYTFSSYW[+20]IEWVRQAPGK	3	4	ADC-AAPHControl	ADC-AAPHControl_T2	202530
EVQLVESGGGLVQPGGSLRLSCAASGYTFSSYWIEWVRQAPGK	EVQLVESGGGLVQPGGSLRLSC[+58]AASGYTFSSYW[+20]IEWVRQAPGK	3	0	ADC-AAPHControl	ADC-AAPHControl_T2	420658
EVQLVESGGGLVQPGGSLRLSCAASGYTFSSYWIEWVRQAPGK	EVQLVESGGGLVQPGGSLRLSC[+58]AASGYTFSSYW[+20]IEWVRQAPGK	3	3	ADC-AAPHControl	ADC-AAPHControl_T2	188180
EVQLVESGGGLVQPGGSLRLSCAASGYTFSSYWIEWVRQAPGK	EVQLVESGGGLVQPGGSLRLSC[+58]AASGYTFSSYW[+20]IEWVRQAPGK	3	2	ADC-AAPHControl	ADC-AAPHControl_T2	345035
EVQLVESGGGLVQPGGSLRLSCAASGYTFSSYWIEWVRQAPGK	EVQLVESGGGLVQPGGSLRLSC[+58]AASGYTFSSYW[+32]IEWVRQAPGK	3	0	ADC-AAPHControl	ADC-AAPHControl_T2	3707944
EVQLVESGGGLVQPGGSLRLSCAASGYTFSSYWIEWVRQAPGK	EVQLVESGGGLVQPGGSLRLSC[+58]AASGYTFSSYW[+32]IEWVRQAPGK	3	1	ADC-AAPHControl	ADC-AAPHControl_T2	4140460
EVQLVESGGGLVQPGGSLRLSCAASGYTFSSYWIEWVRQAPGK	EVQLVESGGGLVQPGGSLRLSC[+58]AASGYTFSSYW[+32]IEWVRQAPGK	3	2	ADC-AAPHControl	ADC-AAPHControl_T2	3014348
EVQLVESGGGLVQPGGSLRLSCAASGYTFSSYWIEWVRQAPGK	EVQLVESGGGLVQPGGSLRLSC[+58]AASGYTFSSYW[+32]IEWVRQAPGK	3	3	ADC-AAPHControl	ADC-AAPHControl_T2	2863490
EVQLVESGGGLVQPGGSLRLSCAASGYTFSSYWIEWVRQAPGK	EVQLVESGGGLVQPGGSLRLSC[+58]AASGYTFSSYW[+32]IEWVRQAPGK	3	4	ADC-AAPHControl	ADC-AAPHControl_T2	1575627
EVQLVESGGGLVQPGGSLRLSCAASGYTFSSYWIEWVRQAPGK	EVQLVESGGGLVQPGGSLRLSC[+58]AASGYTFSSYW[+32]IEWVRQAPGK	4	0	ADC-AAPHControl	ADC-AAPHControl_T2	1638239
EVQLVESGGGLVQPGGSLRLSCAASGYTFSSYWIEWVRQAPGK	EVQLVESGGGLVQPGGSLRLSC[+58]AASGYTFSSYW[+32]IEWVRQAPGK	4	1	ADC-AAPHControl	ADC-AAPHControl_T2	1977946
EVQLVESGGGLVQPGGSLRLSCAASGYTFSSYWIEWVRQAPGK	EVQLVESGGGLVQPGGSLRLSC[+58]AASGYTFSSYW[+32]IEWVRQAPGK	4	2	ADC-AAPHControl	ADC-AAPHControl_T2	1465298
EVQLVESGGGLVQPGGSLRLSCAASGYTFSSYWIEWVRQAPGK	EVQLVESGGGLVQPGGSLRLSC[+58]AASGYTFSSYW[+32]IEWVRQAPGK	4	3	ADC-AAPHControl	ADC-AAPHControl_T2	892414
EVQLVESGGGLVQPGGSLRLSCAASGYTFSSYWIEWVRQAPGK	EVQLVESGGGLVQPGGSLRLSC[+58]AASGYTFSSYW[+32]IEWVRQAPGK	4	4	ADC-AAPHControl	ADC-AAPHControl_T2	666153
EVQLVESGGGLVQPGGSLRLSCAASGYTFSSYWIEWVRQAPGK	EVQLVESGGGLVQPGGSLRLSC[+58]AASGYTFSSYWIEWVRQAPGK	3	0	ADC-AAPHControl	ADC-AAPHControl_T2	243036768
EVQLVESGGGLVQPGGSLRLSCAASGYTFSSYWIEWVRQAPGK	EVQLVESGGGLVQPGGSLRLSC[+58]AASGYTFSSYWIEWVRQAPGK	3	1	ADC-AAPHControl	ADC-AAPHControl_T2	623076096
EVQLVESGGGLVQPGGSLRLSCAASGYTFSSYWIEWVRQAPGK	EVQLVESGGGLVQPGGSLRLSC[+58]AASGYTFSSYWIEWVRQAPGK	3	2	ADC-AAPHControl	ADC-AAPHControl_T2	836919616
EVQLVESGGGLVQPGGSLRLSCAASGYTFSSYWIEWVRQAPGK	EVQLVESGGGLVQPGGSLRLSC[+58]AASGYTFSSYWIEWVRQAPGK	3	3	ADC-AAPHControl	ADC-AAPHControl_T2	784637120
EVQLVESGGGLVQPGGSLRLSCAASGYTFSSYWIEWVRQAPGK	EVQLVESGGGLVQPGGSLRLSC[+58]AASGYTFSSYWIEWVRQAPGK	3	4	ADC-AAPHControl	ADC-AAPHControl_T2	559638208
EVQLVESGGGLVQPGGSLRLSCAASGYTFSSYWIEWVRQAPGK	EVQLVESGGGLVQPGGSLRLSC[+58]AASGYTFSSYWIEWVRQAPGK	4	0	ADC-AAPHControl	ADC-AAPHControl_T2	154059888
EVQLVESGGGLVQPGGSLRLSCAASGYTFSSYWIEWVRQAPGK	EVQLVESGGGLVQPGGSLRLSC[+58]AASGYTFSSYWIEWVRQAPGK	4	1	ADC-AAPHControl	ADC-AAPHControl_T2	413378304
EVQLVESGGGLVQPGGSLRLSCAASGYTFSSYWIEWVRQAPGK	EVQLVESGGGLVQPGGSLRLSC[+58]AASGYTFSSYWIEWVRQAPGK	4	2	ADC-AAPHControl	ADC-AAPHControl_T2	550377216
EVQLVESGGGLVQPGGSLRLSCAASGYTFSSYWIEWVRQAPGK	EVQLVESGGGLVQPGGSLRLSC[+58]AASGYTFSSYWIEWVRQAPGK	4	3	ADC-AAPHControl	ADC-AAPHControl_T2	514451680
EVQLVESGGGLVQPGGSLRLSCAASGYTFSSYWIEWVRQAPGK	EVQLVESGGGLVQPGGSLRLSC[+58]AASGYTFSSYWIEWVRQAPGK	4	4	ADC-AAPHControl	ADC-AAPHControl_T2	359980608
EVQLVESGGGLVQPGGSLRLSCAASGYTFSSYWIEWVRQAPGK	EVQLVESGGGLVQPGGSLRLSCAASGYTFSSYWIEWVRQAPGK	3	0	ADC-AAPHControl	ADC-AAPHControl_T2	265522
EVQLVESGGGLVQPGGSLRLSCAASGYTFSSYWIEWVRQAPGK	EVQLVESGGGLVQPGGSLRLSCAASGYTFSSYWIEWVRQAPGK	3	3	ADC-AAPHControl	ADC-AAPHControl_T2	1189103
EVQLVESGGGLVQPGGSLRLSCAASGYTFSSYWIEWVRQAPGK	EVQLVESGGGLVQPGGSLRLSCAASGYTFSSYWIEWVRQAPGK	3	4	ADC-AAPHControl	ADC-AAPHControl_T2	717567
EVQLVESGGGLVQPGGSLRLSCAASGYTFSSYWIEWVRQAPGK	EVQLVESGGGLVQPGGSLRLSCAASGYTFSSYWIEWVRQAPGK	3	1	ADC-AAPHControl	ADC-AAPHControl_T2	1029467
EVQLVESGGGLVQPGGSLRLSCAASGYTFSSYWIEWVRQAPGK	EVQLVESGGGLVQPGGSLRLSCAASGYTFSSYWIEWVRQAPGK	3	2	ADC-AAPHControl	ADC-AAPHControl_T2	1535338
EVQLVESGGGLVQPGGSLRLSCAASGYTFSSYWIEWVRQAPGKGLEWIGEILPGGGDTNYNEIFK	EVQLVESGGGLVQPGGSLRLSC[+58]AASGYTFSSYWIEWVRQAPGKGLEWIGEILPGGGDTNYNEIFK	4	0	ADC-AAPHControl	ADC-AAPHControl_T2	4047592
EVQLVESGGGLVQPGGSLRLSCAASGYTFSSYWIEWVRQAPGKGLEWIGEILPGGGDTNYNEIFK	EVQLVESGGGLVQPGGSLRLSC[+58]AASGYTFSSYWIEWVRQAPGKGLEWIGEILPGGGDTNYNEIFK	4	2	ADC-AAPHControl	ADC-AAPHControl_T2	29265560
EVQLVESGGGLVQPGGSLRLSCAASGYTFSSYWIEWVRQAPGKGLEWIGEILPGGGDTNYNEIFK	EVQLVESGGGLVQPGGSLRLSC[+58]AASGYTFSSYWIEWVRQAPGKGLEWIGEILPGGGDTNYNEIFK	4	3	ADC-AAPHControl	ADC-AAPHControl_T2	41128136
EVQLVESGGGLVQPGGSLRLSCAASGYTFSSYWIEWVRQAPGKGLEWIGEILPGGGDTNYNEIFK	EVQLVESGGGLVQPGGSLRLSC[+58]AASGYTFSSYWIEWVRQAPGKGLEWIGEILPGGGDTNYNEIFK	4	4	ADC-AAPHControl	ADC-AAPHControl_T2	40796280
EVQLVESGGGLVQPGGSLRLSCAASGYTFSSYWIEWVRQAPGKGLEWIGEILPGGGDTNYNEIFK	EVQLVESGGGLVQPGGSLRLSC[+58]AASGYTFSSYWIEWVRQAPGKGLEWIGEILPGGGDTNYNEIFK	4	1	ADC-AAPHControl	ADC-AAPHControl_T2	13872115
FNWYVDGVEVHNAK	FNWYVDGVEVHNAK	2	0	ADC-AAPHControl	ADC-AAPHControl_T2	1471697152
FNWYVDGVEVHNAK	FNWYVDGVEVHNAK	3	0	ADC-AAPHControl	ADC-AAPHControl_T2	352903648
GFYPSDIAVEWESNGQPENNYK	GFYPSDIAVEWESNGQPEN[+1]NYK	2	0	ADC-AAPHControl	ADC-AAPHControl_T2	963650048
GFYPSDIAVEWESNGQPENNYK	GFYPSDIAVEWESNGQPEN[+1]NYK	2	1	ADC-AAPHControl	ADC-AAPHControl_T2	697988032
GFYPSDIAVEWESNGQPENNYK	GFYPSDIAVEWESNGQPEN[+1]NYK	2	2	ADC-AAPHControl	ADC-AAPHControl_T2	370746688
GFYPSDIAVEWESNGQPENNYK	GFYPSDIAVEWESNGQPEN[+1]NYK	3	1	ADC-AAPHControl	ADC-AAPHControl_T2	314171392
GFYPSDIAVEWESNGQPENNYK	GFYPSDIAVEWESNGQPEN[+1]NYK	3	2	ADC-AAPHControl	ADC-AAPHControl_T2	164222192
GFYPSDIAVEWESNGQPENNYK	GFYPSDIAVEWESNGQPEN[+1]NYK	3	0	ADC-AAPHControl	ADC-AAPHControl_T2	412782048
GFYPSDIAVEWESNGQPENNYK	GFYPSDIAVEWESNGQPENN[+1]YK	3	1	ADC-AAPHControl	ADC-AAPHControl_T2	314014752
GFYPSDIAVEWESNGQPENNYK	GFYPSDIAVEWESNGQPENN[+1]YK	2	0	ADC-AAPHControl	ADC-AAPHControl_T2	991188544
GFYPSDIAVEWESNGQPENNYK	GFYPSDIAVEWESNGQPENN[+1]YK	2	1	ADC-AAPHControl	ADC-AAPHControl_T2	706227136
GFYPSDIAVEWESNGQPENNYK	GFYPSDIAVEWESNGQPENN[+1]YK	2	2	ADC-AAPHControl	ADC-AAPHControl_T2	376095296
GFYPSDIAVEWESNGQPENNYK	GFYPSDIAVEWESNGQPENN[+1]YK	3	0	ADC-AAPHControl	ADC-AAPHControl_T2	416898752
GFYPSDIAVEWESNGQPENNYK	GFYPSDIAVEWESNGQPENN[+1]YK	3	2	ADC-AAPHControl	ADC-AAPHControl_T2	166089984
GLEWIGEILPGGGDTNYNEIFK	GLEW[+16]IGEILPGGGDTNYNEIFK	3	2	ADC-AAPHControl	ADC-AAPHControl_T2	608893
GLEWIGEILPGGGDTNYNEIFK	GLEW[+16]IGEILPGGGDTNYNEIFK	3	4	ADC-AAPHControl	ADC-AAPHControl_T2	118371
GLEWIGEILPGGGDTNYNEIFK	GLEW[+16]IGEILPGGGDTNYNEIFK	2	0	ADC-AAPHControl	ADC-AAPHControl_T2	5313113
GLEWIGEILPGGGDTNYNEIFK	GLEW[+16]IGEILPGGGDTNYNEIFK	3	0	ADC-AAPHControl	ADC-AAPHControl_T2	706638
GLEWIGEILPGGGDTNYNEIFK	GLEW[+16]IGEILPGGGDTNYNEIFK	3	1	ADC-AAPHControl	ADC-AAPHControl_T2	608327
GLEWIGEILPGGGDTNYNEIFK	GLEW[+16]IGEILPGGGDTNYNEIFK	3	3	ADC-AAPHControl	ADC-AAPHControl_T2	117019
GLEWIGEILPGGGDTNYNEIFK	GLEW[+16]IGEILPGGGDTNYNEIFK	2	1	ADC-AAPHControl	ADC-AAPHControl_T2	6773596
GLEWIGEILPGGGDTNYNEIFK	GLEW[+16]IGEILPGGGDTNYNEIFK	2	2	ADC-AAPHControl	ADC-AAPHControl_T2	4780299
GLEWIGEILPGGGDTNYNEIFK	GLEW[+16]IGEILPGGGDTNYNEIFK	2	3	ADC-AAPHControl	ADC-AAPHControl_T2	2377010
GLEWIGEILPGGGDTNYNEIFK	GLEWIGEILPGGGD[-18]TNYNEIFK	2	0	ADC-AAPHControl	ADC-AAPHControl_T2	8103061
GLEWIGEILPGGGDTNYNEIFK	GLEWIGEILPGGGD[-18]TNYNEIFK	2	2	ADC-AAPHControl	ADC-AAPHControl_T2	6715844
GLEWIGEILPGGGDTNYNEIFK	GLEWIGEILPGGGD[-18]TNYNEIFK	2	4	ADC-AAPHControl	ADC-AAPHControl_T2	1594761
GLEWIGEILPGGGDTNYNEIFK	GLEWIGEILPGGGD[-18]TNYNEIFK	2	1	ADC-AAPHControl	ADC-AAPHControl_T2	10541050
GLEWIGEILPGGGDTNYNEIFK	GLEWIGEILPGGGD[-18]TNYNEIFK	2	3	ADC-AAPHControl	ADC-AAPHControl_T2	3721839
GLEWIGEILPGGGDTNYNEIFK	GLEWIGEILPGGGDTN[+1]YNEIFK	2	2	ADC-AAPHControl	ADC-AAPHControl_T2	187693
GLEWIGEILPGGGDTNYNEIFK	GLEWIGEILPGGGDTN[+1]YNEIFK	2	0	ADC-AAPHControl	ADC-AAPHControl_T2	842738
GLEWIGEILPGGGDTNYNEIFK	GLEWIGEILPGGGDTN[+1]YNEIFK	2	1	ADC-AAPHControl	ADC-AAPHControl_T2	563967
GLEWIGEILPGGGDTNYNEIFK	GLEWIGEILPGGGDTNYNEIFK	2	0	ADC-AAPHControl	ADC-AAPHControl_T2	1052975040
GLEWIGEILPGGGDTNYNEIFK	GLEWIGEILPGGGDTNYNEIFK	2	1	ADC-AAPHControl	ADC-AAPHControl_T2	1410692608
GLEWIGEILPGGGDTNYNEIFK	GLEWIGEILPGGGDTNYNEIFK	2	2	ADC-AAPHControl	ADC-AAPHControl_T2	1016986368
GLEWIGEILPGGGDTNYNEIFK	GLEWIGEILPGGGDTNYNEIFK	3	0	ADC-AAPHControl	ADC-AAPHControl_T2	262732496
GLEWIGEILPGGGDTNYNEIFK	GLEWIGEILPGGGDTNYNEIFK	3	1	ADC-AAPHControl	ADC-AAPHControl_T2	355246976
GLEWIGEILPGGGDTNYNEIFK	GLEWIGEILPGGGDTNYNEIFK	3	2	ADC-AAPHControl	ADC-AAPHControl_T2	246870608
GLEWIGEILPGGGDTNYNEIFKGRATFSADTSK	GLEWIGEILPGGGD[-18]TNYNEIFKGRATFSADTSK	3	1	ADC-AAPHControl	ADC-AAPHControl_T2	705114
GLEWIGEILPGGGDTNYNEIFKGRATFSADTSK	GLEWIGEILPGGGD[-18]TNYNEIFKGRATFSADTSK	3	2	ADC-AAPHControl	ADC-AAPHControl_T2	330974
GLEWIGEILPGGGDTNYNEIFKGRATFSADTSK	GLEWIGEILPGGGD[-18]TNYNEIFKGRATFSADTSK	3	0	ADC-AAPHControl	ADC-AAPHControl_T2	193047
GLEWIGEILPGGGDTNYNEIFKGRATFSADTSK	GLEWIGEILPGGGDTNYNEIFK[+162.1]GRATFSADTSK	3	0	ADC-AAPHControl	ADC-AAPHControl_T2	1078816
GLEWIGEILPGGGDTNYNEIFKGRATFSADTSK	GLEWIGEILPGGGDTNYNEIFK[+162.1]GRATFSADTSK	3	1	ADC-AAPHControl	ADC-AAPHControl_T2	1765596
GLEWIGEILPGGGDTNYNEIFKGRATFSADTSK	GLEWIGEILPGGGDTNYNEIFK[+162.1]GRATFSADTSK	3	2	ADC-AAPHControl	ADC-AAPHControl_T2	1917763
GLEWIGEILPGGGDTNYNEIFKGRATFSADTSK	GLEWIGEILPGGGDTNYNEIFKGRATFSADTSK	3	2	ADC-AAPHControl	ADC-AAPHControl_T2	2087633
GLEWIGEILPGGGDTNYNEIFKGRATFSADTSK	GLEWIGEILPGGGDTNYNEIFKGRATFSADTSK	3	0	ADC-AAPHControl	ADC-AAPHControl_T2	1132823
GLEWIGEILPGGGDTNYNEIFKGRATFSADTSK	GLEWIGEILPGGGDTNYNEIFKGRATFSADTSK	3	1	ADC-AAPHControl	ADC-AAPHControl_T2	2036334
GPSVFPLAPSSK	GPSVFPLAPSSK	2	0	ADC-AAPHControl	ADC-AAPHControl_T2	2167275008
GPSVFPLAPSSK	GPSVFPLAPSSK	2	1	ADC-AAPHControl	ADC-AAPHControl_T2	1422563200
GPSVFPLAPSSK	GPSVFPLAPSSK	2	2	ADC-AAPHControl	ADC-AAPHControl_T2	532488256
GPSVFPLAPSSK	GPSVFPLAPSSK	2	3	ADC-AAPHControl	ADC-AAPHControl_T2	141368400
GQPREPQVYTLPPSREEMTK	GQPREPQVYTLPPSREEM[+16]TK	4	4	ADC-AAPHControl	ADC-AAPHControl_T2	964741
GQPREPQVYTLPPSREEMTK	GQPREPQVYTLPPSREEM[+16]TK	4	1	ADC-AAPHControl	ADC-AAPHControl_T2	6890591
GQPREPQVYTLPPSREEMTK	GQPREPQVYTLPPSREEM[+16]TK	4	2	ADC-AAPHControl	ADC-AAPHControl_T2	11135308
GQPREPQVYTLPPSREEMTK	GQPREPQVYTLPPSREEM[+16]TK	2	4	ADC-AAPHControl	ADC-AAPHControl_T2	3595133
GQPREPQVYTLPPSREEMTK	GQPREPQVYTLPPSREEM[+16]TK	4	3	ADC-AAPHControl	ADC-AAPHControl_T2	2412376
GQPREPQVYTLPPSREEMTK	GQPREPQVYTLPPSREEM[+16]TK	2	0	ADC-AAPHControl	ADC-AAPHControl_T2	17514728
GQPREPQVYTLPPSREEMTK	GQPREPQVYTLPPSREEM[+16]TK	2	2	ADC-AAPHControl	ADC-AAPHControl_T2	17169968
GQPREPQVYTLPPSREEMTK	GQPREPQVYTLPPSREEM[+16]TK	2	3	ADC-AAPHControl	ADC-AAPHControl_T2	8233905
GQPREPQVYTLPPSREEMTK	GQPREPQVYTLPPSREEM[+16]TK	3	0	ADC-AAPHControl	ADC-AAPHControl_T2	43659824
GQPREPQVYTLPPSREEMTK	GQPREPQVYTLPPSREEM[+16]TK	3	1	ADC-AAPHControl	ADC-AAPHControl_T2	55307016
GQPREPQVYTLPPSREEMTK	GQPREPQVYTLPPSREEM[+16]TK	3	2	ADC-AAPHControl	ADC-AAPHControl_T2	39006884
GQPREPQVYTLPPSREEMTK	GQPREPQVYTLPPSREEM[+16]TK	3	3	ADC-AAPHControl	ADC-AAPHControl_T2	18732376
GQPREPQVYTLPPSREEMTK	GQPREPQVYTLPPSREEM[+16]TK	3	4	ADC-AAPHControl	ADC-AAPHControl_T2	7883940
GQPREPQVYTLPPSREEMTK	GQPREPQVYTLPPSREEM[+16]TK	2	1	ADC-AAPHControl	ADC-AAPHControl_T2	21652306
GQPREPQVYTLPPSREEMTK	GQPREPQVYTLPPSREEM[+16]TK	4	0	ADC-AAPHControl	ADC-AAPHControl_T2	5927568
GQPREPQVYTLPPSREEMTK	GQPREPQVYTLPPSREEMTK	4	1	ADC-AAPHControl	ADC-AAPHControl_T2	163599456
GQPREPQVYTLPPSREEMTK	GQPREPQVYTLPPSREEMTK	4	3	ADC-AAPHControl	ADC-AAPHControl_T2	59538156
GQPREPQVYTLPPSREEMTK	GQPREPQVYTLPPSREEMTK	2	0	ADC-AAPHControl	ADC-AAPHControl_T2	403851360
GQPREPQVYTLPPSREEMTK	GQPREPQVYTLPPSREEMTK	2	1	ADC-AAPHControl	ADC-AAPHControl_T2	515257536
GQPREPQVYTLPPSREEMTK	GQPREPQVYTLPPSREEMTK	2	2	ADC-AAPHControl	ADC-AAPHControl_T2	362079136
GQPREPQVYTLPPSREEMTK	GQPREPQVYTLPPSREEMTK	2	3	ADC-AAPHControl	ADC-AAPHControl_T2	180625600
GQPREPQVYTLPPSREEMTK	GQPREPQVYTLPPSREEMTK	3	0	ADC-AAPHControl	ADC-AAPHControl_T2	888608448
GQPREPQVYTLPPSREEMTK	GQPREPQVYTLPPSREEMTK	3	1	ADC-AAPHControl	ADC-AAPHControl_T2	1162882304
GQPREPQVYTLPPSREEMTK	GQPREPQVYTLPPSREEMTK	3	2	ADC-AAPHControl	ADC-AAPHControl_T2	848086784
GQPREPQVYTLPPSREEMTK	GQPREPQVYTLPPSREEMTK	3	3	ADC-AAPHControl	ADC-AAPHControl_T2	419047712
GQPREPQVYTLPPSREEMTK	GQPREPQVYTLPPSREEMTK	3	4	ADC-AAPHControl	ADC-AAPHControl_T2	156349920
GQPREPQVYTLPPSREEMTK	GQPREPQVYTLPPSREEMTK	4	0	ADC-AAPHControl	ADC-AAPHControl_T2	128902960
GQPREPQVYTLPPSREEMTK	GQPREPQVYTLPPSREEMTK	4	2	ADC-AAPHControl	ADC-AAPHControl_T2	115757272
GQPREPQVYTLPPSREEMTK	GQPREPQVYTLPPSREEMTK	4	4	ADC-AAPHControl	ADC-AAPHControl_T2	23070934
GQPREPQVYTLPPSREEMTK	GQPREPQVYTLPPSREEMTK	2	4	ADC-AAPHControl	ADC-AAPHControl_T2	74475616
GRATFSADTSK	GRATFSADTSK	2	0	ADC-AAPHControl	ADC-AAPHControl_T2	1307951872
GRATFSADTSK	GRATFSADTSK	2	1	ADC-AAPHControl	ADC-AAPHControl_T2	758261952
GRATFSADTSK	GRATFSADTSK	2	2	ADC-AAPHControl	ADC-AAPHControl_T2	264491760
GRATFSADTSK	GRATFSADTSK	3	1	ADC-AAPHControl	ADC-AAPHControl_T2	24643594
GRATFSADTSK	GRATFSADTSK	3	0	ADC-AAPHControl	ADC-AAPHControl_T2	47159300
GRATFSADTSK	GRATFSADTSK	3	2	ADC-AAPHControl	ADC-AAPHControl_T2	9418372
NTAYLQMNSLRAEDTAVYYCTRRVPIRLDYWGQGTLVTVSSASTK	NTAYLQM[+16]NSLRAEDTAVYYC[+58]TRRVPIRLDYWGQGTLVTVSSASTK	3	3	ADC-AAPHControl	ADC-AAPHControl_T2	9128807
NTAYLQMNSLRAEDTAVYYCTRRVPIRLDYWGQGTLVTVSSASTK	NTAYLQM[+16]NSLRAEDTAVYYC[+58]TRRVPIRLDYWGQGTLVTVSSASTK	3	0	ADC-AAPHControl	ADC-AAPHControl_T2	2138691
NTAYLQMNSLRAEDTAVYYCTRRVPIRLDYWGQGTLVTVSSASTK	NTAYLQM[+16]NSLRAEDTAVYYC[+58]TRRVPIRLDYWGQGTLVTVSSASTK	3	2	ADC-AAPHControl	ADC-AAPHControl_T2	8940617
NTAYLQMNSLRAEDTAVYYCTRRVPIRLDYWGQGTLVTVSSASTK	NTAYLQM[+16]NSLRAEDTAVYYC[+58]TRRVPIRLDYWGQGTLVTVSSASTK	4	0	ADC-AAPHControl	ADC-AAPHControl_T2	2913618
NTAYLQMNSLRAEDTAVYYCTRRVPIRLDYWGQGTLVTVSSASTK	NTAYLQM[+16]NSLRAEDTAVYYC[+58]TRRVPIRLDYWGQGTLVTVSSASTK	4	1	ADC-AAPHControl	ADC-AAPHControl_T2	8410475
NTAYLQMNSLRAEDTAVYYCTRRVPIRLDYWGQGTLVTVSSASTK	NTAYLQM[+16]NSLRAEDTAVYYC[+58]TRRVPIRLDYWGQGTLVTVSSASTK	4	2	ADC-AAPHControl	ADC-AAPHControl_T2	13913820
NTAYLQMNSLRAEDTAVYYCTRRVPIRLDYWGQGTLVTVSSASTK	NTAYLQM[+16]NSLRAEDTAVYYC[+58]TRRVPIRLDYWGQGTLVTVSSASTK	4	4	ADC-AAPHControl	ADC-AAPHControl_T2	11364113
NTAYLQMNSLRAEDTAVYYCTRRVPIRLDYWGQGTLVTVSSASTK	NTAYLQM[+16]NSLRAEDTAVYYC[+58]TRRVPIRLDYWGQGTLVTVSSASTK	3	4	ADC-AAPHControl	ADC-AAPHControl_T2	7593378
NTAYLQMNSLRAEDTAVYYCTRRVPIRLDYWGQGTLVTVSSASTK	NTAYLQM[+16]NSLRAEDTAVYYC[+58]TRRVPIRLDYWGQGTLVTVSSASTK	4	3	ADC-AAPHControl	ADC-AAPHControl_T2	13850088
NTAYLQMNSLRAEDTAVYYCTRRVPIRLDYWGQGTLVTVSSASTK	NTAYLQM[+16]NSLRAEDTAVYYC[+58]TRRVPIRLDYWGQGTLVTVSSASTK	3	1	ADC-AAPHControl	ADC-AAPHControl_T2	5709190
NTAYLQMNSLRAEDTAVYYCTRRVPIRLDYWGQGTLVTVSSASTK	NTAYLQM[+32]NSLRAEDTAVYYC[+58]TRRVPIRLDYWGQGTLVTVSSASTK	3	0	ADC-AAPHControl	ADC-AAPHControl_T2	5446943
NTAYLQMNSLRAEDTAVYYCTRRVPIRLDYWGQGTLVTVSSASTK	NTAYLQM[+32]NSLRAEDTAVYYC[+58]TRRVPIRLDYWGQGTLVTVSSASTK	3	1	ADC-AAPHControl	ADC-AAPHControl_T2	8910897
NTAYLQMNSLRAEDTAVYYCTRRVPIRLDYWGQGTLVTVSSASTK	NTAYLQM[+32]NSLRAEDTAVYYC[+58]TRRVPIRLDYWGQGTLVTVSSASTK	3	2	ADC-AAPHControl	ADC-AAPHControl_T2	9299634
NTAYLQMNSLRAEDTAVYYCTRRVPIRLDYWGQGTLVTVSSASTK	NTAYLQM[+32]NSLRAEDTAVYYC[+58]TRRVPIRLDYWGQGTLVTVSSASTK	4	1	ADC-AAPHControl	ADC-AAPHControl_T2	1292831
NTAYLQMNSLRAEDTAVYYCTRRVPIRLDYWGQGTLVTVSSASTK	NTAYLQM[+32]NSLRAEDTAVYYC[+58]TRRVPIRLDYWGQGTLVTVSSASTK	3	3	ADC-AAPHControl	ADC-AAPHControl_T2	6973573
NTAYLQMNSLRAEDTAVYYCTRRVPIRLDYWGQGTLVTVSSASTK	NTAYLQM[+32]NSLRAEDTAVYYC[+58]TRRVPIRLDYWGQGTLVTVSSASTK	3	4	ADC-AAPHControl	ADC-AAPHControl_T2	4284032
NTAYLQMNSLRAEDTAVYYCTRRVPIRLDYWGQGTLVTVSSASTK	NTAYLQM[+32]NSLRAEDTAVYYC[+58]TRRVPIRLDYWGQGTLVTVSSASTK	4	0	ADC-AAPHControl	ADC-AAPHControl_T2	757240
NTAYLQMNSLRAEDTAVYYCTRRVPIRLDYWGQGTLVTVSSASTK	NTAYLQM[+32]NSLRAEDTAVYYC[+58]TRRVPIRLDYWGQGTLVTVSSASTK	4	3	ADC-AAPHControl	ADC-AAPHControl_T2	1330265
NTAYLQMNSLRAEDTAVYYCTRRVPIRLDYWGQGTLVTVSSASTK	NTAYLQM[+32]NSLRAEDTAVYYC[+58]TRRVPIRLDYWGQGTLVTVSSASTK	4	4	ADC-AAPHControl	ADC-AAPHControl_T2	518898
NTAYLQMNSLRAEDTAVYYCTRRVPIRLDYWGQGTLVTVSSASTK	NTAYLQM[+32]NSLRAEDTAVYYC[+58]TRRVPIRLDYWGQGTLVTVSSASTK	4	2	ADC-AAPHControl	ADC-AAPHControl_T2	1216526
NTAYLQMNSLRAEDTAVYYCTRRVPIRLDYWGQGTLVTVSSASTK	NTAYLQMNSLRAEDTAVYYC[+58]TRRVPIRLDYWGQGTLVTVSSASTK	3	0	ADC-AAPHControl	ADC-AAPHControl_T2	108141360
NTAYLQMNSLRAEDTAVYYCTRRVPIRLDYWGQGTLVTVSSASTK	NTAYLQMNSLRAEDTAVYYC[+58]TRRVPIRLDYWGQGTLVTVSSASTK	3	1	ADC-AAPHControl	ADC-AAPHControl_T2	305162112
NTAYLQMNSLRAEDTAVYYCTRRVPIRLDYWGQGTLVTVSSASTK	NTAYLQMNSLRAEDTAVYYC[+58]TRRVPIRLDYWGQGTLVTVSSASTK	3	2	ADC-AAPHControl	ADC-AAPHControl_T2	442130848
NTAYLQMNSLRAEDTAVYYCTRRVPIRLDYWGQGTLVTVSSASTK	NTAYLQMNSLRAEDTAVYYC[+58]TRRVPIRLDYWGQGTLVTVSSASTK	3	3	ADC-AAPHControl	ADC-AAPHControl_T2	450411456
NTAYLQMNSLRAEDTAVYYCTRRVPIRLDYWGQGTLVTVSSASTK	NTAYLQMNSLRAEDTAVYYC[+58]TRRVPIRLDYWGQGTLVTVSSASTK	3	4	ADC-AAPHControl	ADC-AAPHControl_T2	371527072
NTAYLQMNSLRAEDTAVYYCTRRVPIRLDYWGQGTLVTVSSASTK	NTAYLQMNSLRAEDTAVYYC[+58]TRRVPIRLDYWGQGTLVTVSSASTK	4	0	ADC-AAPHControl	ADC-AAPHControl_T2	158306000
NTAYLQMNSLRAEDTAVYYCTRRVPIRLDYWGQGTLVTVSSASTK	NTAYLQMNSLRAEDTAVYYC[+58]TRRVPIRLDYWGQGTLVTVSSASTK	4	1	ADC-AAPHControl	ADC-AAPHControl_T2	438989728
NTAYLQMNSLRAEDTAVYYCTRRVPIRLDYWGQGTLVTVSSASTK	NTAYLQMNSLRAEDTAVYYC[+58]TRRVPIRLDYWGQGTLVTVSSASTK	4	3	ADC-AAPHControl	ADC-AAPHControl_T2	654677632
NTAYLQMNSLRAEDTAVYYCTRRVPIRLDYWGQGTLVTVSSASTK	NTAYLQMNSLRAEDTAVYYC[+58]TRRVPIRLDYWGQGTLVTVSSASTK	4	4	ADC-AAPHControl	ADC-AAPHControl_T2	535104160
NTAYLQMNSLRAEDTAVYYCTRRVPIRLDYWGQGTLVTVSSASTK	NTAYLQMNSLRAEDTAVYYC[+58]TRRVPIRLDYWGQGTLVTVSSASTK	4	2	ADC-AAPHControl	ADC-AAPHControl_T2	641881920
NTAYLQMNSLRAEDTAVYYCTRRVPIRLDYWGQGTLVTVSSASTKGPSVFPLAPSSK	NTAYLQMNSLRAEDTAVYYC[+58]TRRVPIRLDYWGQGTLVTVSSASTKGPSVFPLAPSSK	4	1	ADC-AAPHControl	ADC-AAPHControl_T2	7879465
NTAYLQMNSLRAEDTAVYYCTRRVPIRLDYWGQGTLVTVSSASTKGPSVFPLAPSSK	NTAYLQMNSLRAEDTAVYYC[+58]TRRVPIRLDYWGQGTLVTVSSASTKGPSVFPLAPSSK	4	3	ADC-AAPHControl	ADC-AAPHControl_T2	14694997
NTAYLQMNSLRAEDTAVYYCTRRVPIRLDYWGQGTLVTVSSASTKGPSVFPLAPSSK	NTAYLQMNSLRAEDTAVYYC[+58]TRRVPIRLDYWGQGTLVTVSSASTKGPSVFPLAPSSK	4	4	ADC-AAPHControl	ADC-AAPHControl_T2	14528276
NTAYLQMNSLRAEDTAVYYCTRRVPIRLDYWGQGTLVTVSSASTKGPSVFPLAPSSK	NTAYLQMNSLRAEDTAVYYC[+58]TRRVPIRLDYWGQGTLVTVSSASTKGPSVFPLAPSSK	4	0	ADC-AAPHControl	ADC-AAPHControl_T2	1098248
NTAYLQMNSLRAEDTAVYYCTRRVPIRLDYWGQGTLVTVSSASTKGPSVFPLAPSSK	NTAYLQMNSLRAEDTAVYYC[+58]TRRVPIRLDYWGQGTLVTVSSASTKGPSVFPLAPSSK	4	2	ADC-AAPHControl	ADC-AAPHControl_T2	11476135
SLSLSPGK	SLSLSPGK	2	0	ADC-AAPHControl	ADC-AAPHControl_T2	40336172
SLSLSPGK	SLSLSPGK[-128.1]	2	0	ADC-AAPHControl	ADC-AAPHControl_T2	7943267
SRWQQGNVFSCSVMHEALHNHYTQK	SRWQQGNVFSC[+58]SVM[+16]HEALHNHYTQK	2	0	ADC-AAPHControl	ADC-AAPHControl_T2	2825677
SRWQQGNVFSCSVMHEALHNHYTQK	SRWQQGNVFSC[+58]SVM[+16]HEALHNHYTQK	2	1	ADC-AAPHControl	ADC-AAPHControl_T2	5118399
SRWQQGNVFSCSVMHEALHNHYTQK	SRWQQGNVFSC[+58]SVM[+16]HEALHNHYTQK	2	2	ADC-AAPHControl	ADC-AAPHControl_T2	4758443
SRWQQGNVFSCSVMHEALHNHYTQK	SRWQQGNVFSC[+58]SVM[+16]HEALHNHYTQK	2	3	ADC-AAPHControl	ADC-AAPHControl_T2	3435730
SRWQQGNVFSCSVMHEALHNHYTQK	SRWQQGNVFSC[+58]SVM[+16]HEALHNHYTQK	2	4	ADC-AAPHControl	ADC-AAPHControl_T2	1655111
SRWQQGNVFSCSVMHEALHNHYTQK	SRWQQGNVFSC[+58]SVM[+16]HEALHNHYTQK	3	0	ADC-AAPHControl	ADC-AAPHControl_T2	27563204
SRWQQGNVFSCSVMHEALHNHYTQK	SRWQQGNVFSC[+58]SVM[+16]HEALHNHYTQK	3	1	ADC-AAPHControl	ADC-AAPHControl_T2	44231380
SRWQQGNVFSCSVMHEALHNHYTQK	SRWQQGNVFSC[+58]SVM[+16]HEALHNHYTQK	3	2	ADC-AAPHControl	ADC-AAPHControl_T2	39661488
SRWQQGNVFSCSVMHEALHNHYTQK	SRWQQGNVFSC[+58]SVM[+16]HEALHNHYTQK	3	3	ADC-AAPHControl	ADC-AAPHControl_T2	26306074
SRWQQGNVFSCSVMHEALHNHYTQK	SRWQQGNVFSC[+58]SVM[+16]HEALHNHYTQK	3	4	ADC-AAPHControl	ADC-AAPHControl_T2	13965181
SRWQQGNVFSCSVMHEALHNHYTQK	SRWQQGNVFSC[+58]SVM[+16]HEALHNHYTQK	4	0	ADC-AAPHControl	ADC-AAPHControl_T2	7694939
SRWQQGNVFSCSVMHEALHNHYTQK	SRWQQGNVFSC[+58]SVM[+16]HEALHNHYTQK	4	1	ADC-AAPHControl	ADC-AAPHControl_T2	13655963
SRWQQGNVFSCSVMHEALHNHYTQK	SRWQQGNVFSC[+58]SVM[+16]HEALHNHYTQK	4	2	ADC-AAPHControl	ADC-AAPHControl_T2	12519726
SRWQQGNVFSCSVMHEALHNHYTQK	SRWQQGNVFSC[+58]SVM[+16]HEALHNHYTQK	4	3	ADC-AAPHControl	ADC-AAPHControl_T2	7561389
SRWQQGNVFSCSVMHEALHNHYTQK	SRWQQGNVFSC[+58]SVM[+16]HEALHNHYTQK	4	4	ADC-AAPHControl	ADC-AAPHControl_T2	4467986
SRWQQGNVFSCSVMHEALHNHYTQK	SRWQQGNVFSC[+58]SVMHEALHNHYTQK	2	0	ADC-AAPHControl	ADC-AAPHControl_T2	92582432
SRWQQGNVFSCSVMHEALHNHYTQK	SRWQQGNVFSC[+58]SVMHEALHNHYTQK	2	1	ADC-AAPHControl	ADC-AAPHControl_T2	172797888
SRWQQGNVFSCSVMHEALHNHYTQK	SRWQQGNVFSC[+58]SVMHEALHNHYTQK	2	2	ADC-AAPHControl	ADC-AAPHControl_T2	168485792
SRWQQGNVFSCSVMHEALHNHYTQK	SRWQQGNVFSC[+58]SVMHEALHNHYTQK	2	3	ADC-AAPHControl	ADC-AAPHControl_T2	105816232
SRWQQGNVFSCSVMHEALHNHYTQK	SRWQQGNVFSC[+58]SVMHEALHNHYTQK	3	0	ADC-AAPHControl	ADC-AAPHControl_T2	743580672
SRWQQGNVFSCSVMHEALHNHYTQK	SRWQQGNVFSC[+58]SVMHEALHNHYTQK	3	1	ADC-AAPHControl	ADC-AAPHControl_T2	1206272512
SRWQQGNVFSCSVMHEALHNHYTQK	SRWQQGNVFSC[+58]SVMHEALHNHYTQK	3	2	ADC-AAPHControl	ADC-AAPHControl_T2	1109154304
SRWQQGNVFSCSVMHEALHNHYTQK	SRWQQGNVFSC[+58]SVMHEALHNHYTQK	3	3	ADC-AAPHControl	ADC-AAPHControl_T2	725238976
SRWQQGNVFSCSVMHEALHNHYTQK	SRWQQGNVFSC[+58]SVMHEALHNHYTQK	4	0	ADC-AAPHControl	ADC-AAPHControl_T2	210767776
SRWQQGNVFSCSVMHEALHNHYTQK	SRWQQGNVFSC[+58]SVMHEALHNHYTQK	4	3	ADC-AAPHControl	ADC-AAPHControl_T2	220990160
SRWQQGNVFSCSVMHEALHNHYTQK	SRWQQGNVFSC[+58]SVMHEALHNHYTQK	4	4	ADC-AAPHControl	ADC-AAPHControl_T2	118083416
SRWQQGNVFSCSVMHEALHNHYTQK	SRWQQGNVFSC[+58]SVMHEALHNHYTQK	3	4	ADC-AAPHControl	ADC-AAPHControl_T2	362042368
SRWQQGNVFSCSVMHEALHNHYTQK	SRWQQGNVFSC[+58]SVMHEALHNHYTQK	2	4	ADC-AAPHControl	ADC-AAPHControl_T2	52907388
SRWQQGNVFSCSVMHEALHNHYTQK	SRWQQGNVFSC[+58]SVMHEALHNHYTQK	4	1	ADC-AAPHControl	ADC-AAPHControl_T2	349106752
SRWQQGNVFSCSVMHEALHNHYTQK	SRWQQGNVFSC[+58]SVMHEALHNHYTQK	4	2	ADC-AAPHControl	ADC-AAPHControl_T2	327887136
SRWQQGNVFSCSVMHEALHNHYTQK	SRWQQGNVFSCSVMHEALHNHYTQK	2	3	ADC-AAPHControl	ADC-AAPHControl_T2	2071322
SRWQQGNVFSCSVMHEALHNHYTQK	SRWQQGNVFSCSVMHEALHNHYTQK	3	0	ADC-AAPHControl	ADC-AAPHControl_T2	397988
SRWQQGNVFSCSVMHEALHNHYTQK	SRWQQGNVFSCSVMHEALHNHYTQK	2	1	ADC-AAPHControl	ADC-AAPHControl_T2	5294102
SRWQQGNVFSCSVMHEALHNHYTQK	SRWQQGNVFSCSVMHEALHNHYTQK	2	2	ADC-AAPHControl	ADC-AAPHControl_T2	4118660
SRWQQGNVFSCSVMHEALHNHYTQK	SRWQQGNVFSCSVMHEALHNHYTQK	3	3	ADC-AAPHControl	ADC-AAPHControl_T2	406192
SRWQQGNVFSCSVMHEALHNHYTQK	SRWQQGNVFSCSVMHEALHNHYTQK	2	0	ADC-AAPHControl	ADC-AAPHControl_T2	4943782
SRWQQGNVFSCSVMHEALHNHYTQK	SRWQQGNVFSCSVMHEALHNHYTQK	2	4	ADC-AAPHControl	ADC-AAPHControl_T2	2980375
SRWQQGNVFSCSVMHEALHNHYTQK	SRWQQGNVFSCSVMHEALHNHYTQK	3	1	ADC-AAPHControl	ADC-AAPHControl_T2	204434
SRWQQGNVFSCSVMHEALHNHYTQK	SRWQQGNVFSCSVMHEALHNHYTQK	3	4	ADC-AAPHControl	ADC-AAPHControl_T2	161657
SRWQQGNVFSCSVMHEALHNHYTQK	SRWQQGNVFSCSVMHEALHNHYTQK	3	2	ADC-AAPHControl	ADC-AAPHControl_T2	112151
THTCPPCPAPELLGGPSVFLFPPKPK	THTC[+1315.8]PPC[+1315.8]PAPELLGGPSVFLFPPKPK	5	0	ADC-AAPHControl	ADC-AAPHControl_T2	25129964
THTCPPCPAPELLGGPSVFLFPPKPK	THTC[+1315.8]PPC[+1315.8]PAPELLGGPSVFLFPPKPK	5	3	ADC-AAPHControl	ADC-AAPHControl_T2	141866864
THTCPPCPAPELLGGPSVFLFPPKPK	THTC[+1315.8]PPC[+1315.8]PAPELLGGPSVFLFPPKPK	5	4	ADC-AAPHControl	ADC-AAPHControl_T2	119885216
THTCPPCPAPELLGGPSVFLFPPKPK	THTC[+1315.8]PPC[+1315.8]PAPELLGGPSVFLFPPKPK	3	0	ADC-AAPHControl	ADC-AAPHControl_T2	33838884
THTCPPCPAPELLGGPSVFLFPPKPK	THTC[+1315.8]PPC[+1315.8]PAPELLGGPSVFLFPPKPK	3	1	ADC-AAPHControl	ADC-AAPHControl_T2	109132264
THTCPPCPAPELLGGPSVFLFPPKPK	THTC[+1315.8]PPC[+1315.8]PAPELLGGPSVFLFPPKPK	3	2	ADC-AAPHControl	ADC-AAPHControl_T2	174924368
THTCPPCPAPELLGGPSVFLFPPKPK	THTC[+1315.8]PPC[+1315.8]PAPELLGGPSVFLFPPKPK	3	3	ADC-AAPHControl	ADC-AAPHControl_T2	198648416
THTCPPCPAPELLGGPSVFLFPPKPK	THTC[+1315.8]PPC[+1315.8]PAPELLGGPSVFLFPPKPK	3	4	ADC-AAPHControl	ADC-AAPHControl_T2	171123728
THTCPPCPAPELLGGPSVFLFPPKPK	THTC[+1315.8]PPC[+1315.8]PAPELLGGPSVFLFPPKPK	4	0	ADC-AAPHControl	ADC-AAPHControl_T2	48730004
THTCPPCPAPELLGGPSVFLFPPKPK	THTC[+1315.8]PPC[+1315.8]PAPELLGGPSVFLFPPKPK	4	1	ADC-AAPHControl	ADC-AAPHControl_T2	159564960
THTCPPCPAPELLGGPSVFLFPPKPK	THTC[+1315.8]PPC[+1315.8]PAPELLGGPSVFLFPPKPK	4	2	ADC-AAPHControl	ADC-AAPHControl_T2	267763136
THTCPPCPAPELLGGPSVFLFPPKPK	THTC[+1315.8]PPC[+1315.8]PAPELLGGPSVFLFPPKPK	4	3	ADC-AAPHControl	ADC-AAPHControl_T2	292396384
THTCPPCPAPELLGGPSVFLFPPKPK	THTC[+1315.8]PPC[+1315.8]PAPELLGGPSVFLFPPKPK	4	4	ADC-AAPHControl	ADC-AAPHControl_T2	262060624
THTCPPCPAPELLGGPSVFLFPPKPK	THTC[+1315.8]PPC[+1315.8]PAPELLGGPSVFLFPPKPK	5	1	ADC-AAPHControl	ADC-AAPHControl_T2	72812096
THTCPPCPAPELLGGPSVFLFPPKPK	THTC[+1315.8]PPC[+1315.8]PAPELLGGPSVFLFPPKPK	5	2	ADC-AAPHControl	ADC-AAPHControl_T2	125850176
THTCPPCPAPELLGGPSVFLFPPKPK	THTC[+1315.8]PPC[+1333.8]PAPELLGGPSVFLFPPKPK	4	2	ADC-AAPHControl	ADC-AAPHControl_T2	2774616
THTCPPCPAPELLGGPSVFLFPPKPK	THTC[+1315.8]PPC[+1333.8]PAPELLGGPSVFLFPPKPK	4	1	ADC-AAPHControl	ADC-AAPHControl_T2	2857308
THTCPPCPAPELLGGPSVFLFPPKPK	THTC[+1315.8]PPC[+1333.8]PAPELLGGPSVFLFPPKPK	3	0	ADC-AAPHControl	ADC-AAPHControl_T2	1131832
THTCPPCPAPELLGGPSVFLFPPKPK	THTC[+1315.8]PPC[+1333.8]PAPELLGGPSVFLFPPKPK	3	2	ADC-AAPHControl	ADC-AAPHControl_T2	1108879
THTCPPCPAPELLGGPSVFLFPPKPK	THTC[+1315.8]PPC[+1333.8]PAPELLGGPSVFLFPPKPK	3	1	ADC-AAPHControl	ADC-AAPHControl_T2	1397354
THTCPPCPAPELLGGPSVFLFPPKPK	THTC[+1315.8]PPC[+1333.8]PAPELLGGPSVFLFPPKPK	4	0	ADC-AAPHControl	ADC-AAPHControl_T2	1822731
THTCPPCPAPELLGGPSVFLFPPKPK	THTC[+1315.8]PPC[+58]PAPELLGGPSVFLFPPKPK	3	0	ADC-AAPHControl	ADC-AAPHControl_T2	31056916
THTCPPCPAPELLGGPSVFLFPPKPK	THTC[+1315.8]PPC[+58]PAPELLGGPSVFLFPPKPK	3	2	ADC-AAPHControl	ADC-AAPHControl_T2	92686312
THTCPPCPAPELLGGPSVFLFPPKPK	THTC[+1315.8]PPC[+58]PAPELLGGPSVFLFPPKPK	3	3	ADC-AAPHControl	ADC-AAPHControl_T2	81157000
THTCPPCPAPELLGGPSVFLFPPKPK	THTC[+1315.8]PPC[+58]PAPELLGGPSVFLFPPKPK	3	4	ADC-AAPHControl	ADC-AAPHControl_T2	56139784
THTCPPCPAPELLGGPSVFLFPPKPK	THTC[+1315.8]PPC[+58]PAPELLGGPSVFLFPPKPK	4	0	ADC-AAPHControl	ADC-AAPHControl_T2	17640610
THTCPPCPAPELLGGPSVFLFPPKPK	THTC[+1315.8]PPC[+58]PAPELLGGPSVFLFPPKPK	4	1	ADC-AAPHControl	ADC-AAPHControl_T2	42986504
THTCPPCPAPELLGGPSVFLFPPKPK	THTC[+1315.8]PPC[+58]PAPELLGGPSVFLFPPKPK	4	3	ADC-AAPHControl	ADC-AAPHControl_T2	49003184
THTCPPCPAPELLGGPSVFLFPPKPK	THTC[+1315.8]PPC[+58]PAPELLGGPSVFLFPPKPK	3	1	ADC-AAPHControl	ADC-AAPHControl_T2	70300368
THTCPPCPAPELLGGPSVFLFPPKPK	THTC[+1315.8]PPC[+58]PAPELLGGPSVFLFPPKPK	4	2	ADC-AAPHControl	ADC-AAPHControl_T2	55071988
THTCPPCPAPELLGGPSVFLFPPKPK	THTC[+1315.8]PPC[+58]PAPELLGGPSVFLFPPKPK	4	4	ADC-AAPHControl	ADC-AAPHControl_T2	33513848
THTCPPCPAPELLGGPSVFLFPPKPK	THTC[+58]PPC[+1315.8]PAPELLGGPSVFLFPPKPK	4	0	ADC-AAPHControl	ADC-AAPHControl_T2	17870880
THTCPPCPAPELLGGPSVFLFPPKPK	THTC[+58]PPC[+1315.8]PAPELLGGPSVFLFPPKPK	3	0	ADC-AAPHControl	ADC-AAPHControl_T2	31319852
THTCPPCPAPELLGGPSVFLFPPKPK	THTC[+58]PPC[+1315.8]PAPELLGGPSVFLFPPKPK	3	1	ADC-AAPHControl	ADC-AAPHControl_T2	70652760
THTCPPCPAPELLGGPSVFLFPPKPK	THTC[+58]PPC[+1315.8]PAPELLGGPSVFLFPPKPK	3	2	ADC-AAPHControl	ADC-AAPHControl_T2	93587432
THTCPPCPAPELLGGPSVFLFPPKPK	THTC[+58]PPC[+1315.8]PAPELLGGPSVFLFPPKPK	3	3	ADC-AAPHControl	ADC-AAPHControl_T2	81648656
THTCPPCPAPELLGGPSVFLFPPKPK	THTC[+58]PPC[+1315.8]PAPELLGGPSVFLFPPKPK	3	4	ADC-AAPHControl	ADC-AAPHControl_T2	56600172
THTCPPCPAPELLGGPSVFLFPPKPK	THTC[+58]PPC[+1315.8]PAPELLGGPSVFLFPPKPK	4	1	ADC-AAPHControl	ADC-AAPHControl_T2	43264364
THTCPPCPAPELLGGPSVFLFPPKPK	THTC[+58]PPC[+1315.8]PAPELLGGPSVFLFPPKPK	4	2	ADC-AAPHControl	ADC-AAPHControl_T2	55299252
THTCPPCPAPELLGGPSVFLFPPKPK	THTC[+58]PPC[+1315.8]PAPELLGGPSVFLFPPKPK	4	3	ADC-AAPHControl	ADC-AAPHControl_T2	49401496
THTCPPCPAPELLGGPSVFLFPPKPK	THTC[+58]PPC[+1315.8]PAPELLGGPSVFLFPPKPK	4	4	ADC-AAPHControl	ADC-AAPHControl_T2	33549532
THTCPPCPAPELLGGPSVFLFPPKPK	THTC[+58]PPC[+58]PAPELLGGPSVFLFPPKPK	4	2	ADC-AAPHControl	ADC-AAPHControl_T2	245044944
THTCPPCPAPELLGGPSVFLFPPKPK	THTC[+58]PPC[+58]PAPELLGGPSVFLFPPKPK	3	0	ADC-AAPHControl	ADC-AAPHControl_T2	669745280
THTCPPCPAPELLGGPSVFLFPPKPK	THTC[+58]PPC[+58]PAPELLGGPSVFLFPPKPK	3	1	ADC-AAPHControl	ADC-AAPHControl_T2	1071590720
THTCPPCPAPELLGGPSVFLFPPKPK	THTC[+58]PPC[+58]PAPELLGGPSVFLFPPKPK	3	2	ADC-AAPHControl	ADC-AAPHControl_T2	964872320
THTCPPCPAPELLGGPSVFLFPPKPK	THTC[+58]PPC[+58]PAPELLGGPSVFLFPPKPK	3	3	ADC-AAPHControl	ADC-AAPHControl_T2	610297216
THTCPPCPAPELLGGPSVFLFPPKPK	THTC[+58]PPC[+58]PAPELLGGPSVFLFPPKPK	3	4	ADC-AAPHControl	ADC-AAPHControl_T2	310201952
THTCPPCPAPELLGGPSVFLFPPKPK	THTC[+58]PPC[+58]PAPELLGGPSVFLFPPKPK	4	0	ADC-AAPHControl	ADC-AAPHControl_T2	162885888
THTCPPCPAPELLGGPSVFLFPPKPK	THTC[+58]PPC[+58]PAPELLGGPSVFLFPPKPK	4	1	ADC-AAPHControl	ADC-AAPHControl_T2	262699232
TKPREEQYNSTYRVVSVLTVLHQDWLNGK	TKPREEQYN[+1095.4]STYRVVSVLTVLHQDWLNGK	3	3	ADC-AAPHControl	ADC-AAPHControl_T2	4074860
TKPREEQYNSTYRVVSVLTVLHQDWLNGK	TKPREEQYN[+1095.4]STYRVVSVLTVLHQDWLNGK	3	4	ADC-AAPHControl	ADC-AAPHControl_T2	2676967
TKPREEQYNSTYRVVSVLTVLHQDWLNGK	TKPREEQYN[+1095.4]STYRVVSVLTVLHQDWLNGK	4	0	ADC-AAPHControl	ADC-AAPHControl_T2	1528299
TKPREEQYNSTYRVVSVLTVLHQDWLNGK	TKPREEQYN[+1095.4]STYRVVSVLTVLHQDWLNGK	4	3	ADC-AAPHControl	ADC-AAPHControl_T2	2834030
TKPREEQYNSTYRVVSVLTVLHQDWLNGK	TKPREEQYN[+1095.4]STYRVVSVLTVLHQDWLNGK	4	4	ADC-AAPHControl	ADC-AAPHControl_T2	2191031
TKPREEQYNSTYRVVSVLTVLHQDWLNGK	TKPREEQYN[+1095.4]STYRVVSVLTVLHQDWLNGK	3	0	ADC-AAPHControl	ADC-AAPHControl_T2	1985767
TKPREEQYNSTYRVVSVLTVLHQDWLNGK	TKPREEQYN[+1095.4]STYRVVSVLTVLHQDWLNGK	3	1	ADC-AAPHControl	ADC-AAPHControl_T2	4290832
TKPREEQYNSTYRVVSVLTVLHQDWLNGK	TKPREEQYN[+1095.4]STYRVVSVLTVLHQDWLNGK	3	2	ADC-AAPHControl	ADC-AAPHControl_T2	4226261
TKPREEQYNSTYRVVSVLTVLHQDWLNGK	TKPREEQYN[+1095.4]STYRVVSVLTVLHQDWLNGK	4	1	ADC-AAPHControl	ADC-AAPHControl_T2	3071367
TKPREEQYNSTYRVVSVLTVLHQDWLNGK	TKPREEQYN[+1095.4]STYRVVSVLTVLHQDWLNGK	4	2	ADC-AAPHControl	ADC-AAPHControl_T2	3100561
TKPREEQYNSTYRVVSVLTVLHQDWLNGK	TKPREEQYN[+1216.4]STYRVVSVLTVLHQDWLNGK	3	3	ADC-AAPHControl	ADC-AAPHControl_T2	33964540
TKPREEQYNSTYRVVSVLTVLHQDWLNGK	TKPREEQYN[+1216.4]STYRVVSVLTVLHQDWLNGK	4	1	ADC-AAPHControl	ADC-AAPHControl_T2	23391714
TKPREEQYNSTYRVVSVLTVLHQDWLNGK	TKPREEQYN[+1216.4]STYRVVSVLTVLHQDWLNGK	4	2	ADC-AAPHControl	ADC-AAPHControl_T2	33170160
TKPREEQYNSTYRVVSVLTVLHQDWLNGK	TKPREEQYN[+1216.4]STYRVVSVLTVLHQDWLNGK	4	3	ADC-AAPHControl	ADC-AAPHControl_T2	30298514
TKPREEQYNSTYRVVSVLTVLHQDWLNGK	TKPREEQYN[+1216.4]STYRVVSVLTVLHQDWLNGK	4	4	ADC-AAPHControl	ADC-AAPHControl_T2	18599382
TKPREEQYNSTYRVVSVLTVLHQDWLNGK	TKPREEQYN[+1216.4]STYRVVSVLTVLHQDWLNGK	3	0	ADC-AAPHControl	ADC-AAPHControl_T2	11304995
TKPREEQYNSTYRVVSVLTVLHQDWLNGK	TKPREEQYN[+1216.4]STYRVVSVLTVLHQDWLNGK	3	1	ADC-AAPHControl	ADC-AAPHControl_T2	27617284
TKPREEQYNSTYRVVSVLTVLHQDWLNGK	TKPREEQYN[+1216.4]STYRVVSVLTVLHQDWLNGK	3	2	ADC-AAPHControl	ADC-AAPHControl_T2	36686152
TKPREEQYNSTYRVVSVLTVLHQDWLNGK	TKPREEQYN[+1216.4]STYRVVSVLTVLHQDWLNGK	3	4	ADC-AAPHControl	ADC-AAPHControl_T2	21644434
TKPREEQYNSTYRVVSVLTVLHQDWLNGK	TKPREEQYN[+1216.4]STYRVVSVLTVLHQDWLNGK	4	0	ADC-AAPHControl	ADC-AAPHControl_T2	9597970
TKPREEQYNSTYRVVSVLTVLHQDWLNGK	TKPREEQYN[+1298.5]STYRVVSVLTVLHQDWLNGK	3	0	ADC-AAPHControl	ADC-AAPHControl_T2	4181423
TKPREEQYNSTYRVVSVLTVLHQDWLNGK	TKPREEQYN[+1298.5]STYRVVSVLTVLHQDWLNGK	3	3	ADC-AAPHControl	ADC-AAPHControl_T2	12949107
TKPREEQYNSTYRVVSVLTVLHQDWLNGK	TKPREEQYN[+1298.5]STYRVVSVLTVLHQDWLNGK	3	4	ADC-AAPHControl	ADC-AAPHControl_T2	8059667
TKPREEQYNSTYRVVSVLTVLHQDWLNGK	TKPREEQYN[+1298.5]STYRVVSVLTVLHQDWLNGK	4	2	ADC-AAPHControl	ADC-AAPHControl_T2	15090657
TKPREEQYNSTYRVVSVLTVLHQDWLNGK	TKPREEQYN[+1298.5]STYRVVSVLTVLHQDWLNGK	4	4	ADC-AAPHControl	ADC-AAPHControl_T2	9026734
TKPREEQYNSTYRVVSVLTVLHQDWLNGK	TKPREEQYN[+1298.5]STYRVVSVLTVLHQDWLNGK	3	1	ADC-AAPHControl	ADC-AAPHControl_T2	10531327
TKPREEQYNSTYRVVSVLTVLHQDWLNGK	TKPREEQYN[+1298.5]STYRVVSVLTVLHQDWLNGK	3	2	ADC-AAPHControl	ADC-AAPHControl_T2	14988928
TKPREEQYNSTYRVVSVLTVLHQDWLNGK	TKPREEQYN[+1298.5]STYRVVSVLTVLHQDWLNGK	4	0	ADC-AAPHControl	ADC-AAPHControl_T2	4356217
TKPREEQYNSTYRVVSVLTVLHQDWLNGK	TKPREEQYN[+1298.5]STYRVVSVLTVLHQDWLNGK	4	1	ADC-AAPHControl	ADC-AAPHControl_T2	10660183
TKPREEQYNSTYRVVSVLTVLHQDWLNGK	TKPREEQYN[+1298.5]STYRVVSVLTVLHQDWLNGK	4	3	ADC-AAPHControl	ADC-AAPHControl_T2	13996205
TKPREEQYNSTYRVVSVLTVLHQDWLNGK	TKPREEQYN[+1403.5]STYRVVSVLTVLHQDWLNGK	3	1	ADC-AAPHControl	ADC-AAPHControl_T2	9543441
TKPREEQYNSTYRVVSVLTVLHQDWLNGK	TKPREEQYN[+1403.5]STYRVVSVLTVLHQDWLNGK	3	3	ADC-AAPHControl	ADC-AAPHControl_T2	37942072
TKPREEQYNSTYRVVSVLTVLHQDWLNGK	TKPREEQYN[+1403.5]STYRVVSVLTVLHQDWLNGK	3	4	ADC-AAPHControl	ADC-AAPHControl_T2	37123944
TKPREEQYNSTYRVVSVLTVLHQDWLNGK	TKPREEQYN[+1403.5]STYRVVSVLTVLHQDWLNGK	3	0	ADC-AAPHControl	ADC-AAPHControl_T2	629647
TKPREEQYNSTYRVVSVLTVLHQDWLNGK	TKPREEQYN[+1403.5]STYRVVSVLTVLHQDWLNGK	3	2	ADC-AAPHControl	ADC-AAPHControl_T2	25405948
TKPREEQYNSTYRVVSVLTVLHQDWLNGK	TKPREEQYN[+1444.5]STYRVVSVLTVLHQDWLN[+1]GK	3	1	ADC-AAPHControl	ADC-AAPHControl_T2	3683630
TKPREEQYNSTYRVVSVLTVLHQDWLNGK	TKPREEQYN[+1444.5]STYRVVSVLTVLHQDWLN[+1]GK	3	2	ADC-AAPHControl	ADC-AAPHControl_T2	5017891
TKPREEQYNSTYRVVSVLTVLHQDWLNGK	TKPREEQYN[+1444.5]STYRVVSVLTVLHQDWLN[+1]GK	3	3	ADC-AAPHControl	ADC-AAPHControl_T2	4513275
TKPREEQYNSTYRVVSVLTVLHQDWLNGK	TKPREEQYN[+1444.5]STYRVVSVLTVLHQDWLN[+1]GK	3	4	ADC-AAPHControl	ADC-AAPHControl_T2	3432754
TKPREEQYNSTYRVVSVLTVLHQDWLNGK	TKPREEQYN[+1444.5]STYRVVSVLTVLHQDWLN[+1]GK	4	1	ADC-AAPHControl	ADC-AAPHControl_T2	3271534
TKPREEQYNSTYRVVSVLTVLHQDWLNGK	TKPREEQYN[+1444.5]STYRVVSVLTVLHQDWLN[+1]GK	4	2	ADC-AAPHControl	ADC-AAPHControl_T2	5340488
TKPREEQYNSTYRVVSVLTVLHQDWLNGK	TKPREEQYN[+1444.5]STYRVVSVLTVLHQDWLN[+1]GK	4	3	ADC-AAPHControl	ADC-AAPHControl_T2	4945349
TKPREEQYNSTYRVVSVLTVLHQDWLNGK	TKPREEQYN[+1444.5]STYRVVSVLTVLHQDWLN[+1]GK	4	4	ADC-AAPHControl	ADC-AAPHControl_T2	3617385
TKPREEQYNSTYRVVSVLTVLHQDWLNGK	TKPREEQYN[+1444.5]STYRVVSVLTVLHQDWLN[+1]GK	5	0	ADC-AAPHControl	ADC-AAPHControl_T2	245872
TKPREEQYNSTYRVVSVLTVLHQDWLNGK	TKPREEQYN[+1444.5]STYRVVSVLTVLHQDWLN[+1]GK	5	2	ADC-AAPHControl	ADC-AAPHControl_T2	1216994
TKPREEQYNSTYRVVSVLTVLHQDWLNGK	TKPREEQYN[+1444.5]STYRVVSVLTVLHQDWLN[+1]GK	5	3	ADC-AAPHControl	ADC-AAPHControl_T2	821973
TKPREEQYNSTYRVVSVLTVLHQDWLNGK	TKPREEQYN[+1444.5]STYRVVSVLTVLHQDWLN[+1]GK	5	4	ADC-AAPHControl	ADC-AAPHControl_T2	566700
TKPREEQYNSTYRVVSVLTVLHQDWLNGK	TKPREEQYN[+1444.5]STYRVVSVLTVLHQDWLN[+1]GK	3	0	ADC-AAPHControl	ADC-AAPHControl_T2	1484626
TKPREEQYNSTYRVVSVLTVLHQDWLNGK	TKPREEQYN[+1444.5]STYRVVSVLTVLHQDWLN[+1]GK	4	0	ADC-AAPHControl	ADC-AAPHControl_T2	1598781
TKPREEQYNSTYRVVSVLTVLHQDWLNGK	TKPREEQYN[+1444.5]STYRVVSVLTVLHQDWLN[+1]GK	5	1	ADC-AAPHControl	ADC-AAPHControl_T2	748151
TKPREEQYNSTYRVVSVLTVLHQDWLNGK	TKPREEQYN[+1444.5]STYRVVSVLTVLHQDWLNGK	3	2	ADC-AAPHControl	ADC-AAPHControl_T2	394759136
TKPREEQYNSTYRVVSVLTVLHQDWLNGK	TKPREEQYN[+1444.5]STYRVVSVLTVLHQDWLNGK	3	3	ADC-AAPHControl	ADC-AAPHControl_T2	366535040
TKPREEQYNSTYRVVSVLTVLHQDWLNGK	TKPREEQYN[+1444.5]STYRVVSVLTVLHQDWLNGK	4	1	ADC-AAPHControl	ADC-AAPHControl_T2	367552160
TKPREEQYNSTYRVVSVLTVLHQDWLNGK	TKPREEQYN[+1444.5]STYRVVSVLTVLHQDWLNGK	4	2	ADC-AAPHControl	ADC-AAPHControl_T2	488183808
TKPREEQYNSTYRVVSVLTVLHQDWLNGK	TKPREEQYN[+1444.5]STYRVVSVLTVLHQDWLNGK	5	0	ADC-AAPHControl	ADC-AAPHControl_T2	35976584
TKPREEQYNSTYRVVSVLTVLHQDWLNGK	TKPREEQYN[+1444.5]STYRVVSVLTVLHQDWLNGK	5	3	ADC-AAPHControl	ADC-AAPHControl_T2	93151968
TKPREEQYNSTYRVVSVLTVLHQDWLNGK	TKPREEQYN[+1444.5]STYRVVSVLTVLHQDWLNGK	5	4	ADC-AAPHControl	ADC-AAPHControl_T2	73119904
TKPREEQYNSTYRVVSVLTVLHQDWLNGK	TKPREEQYN[+1444.5]STYRVVSVLTVLHQDWLNGK	3	0	ADC-AAPHControl	ADC-AAPHControl_T2	111333528
TKPREEQYNSTYRVVSVLTVLHQDWLNGK	TKPREEQYN[+1444.5]STYRVVSVLTVLHQDWLNGK	3	1	ADC-AAPHControl	ADC-AAPHControl_T2	295629120
TKPREEQYNSTYRVVSVLTVLHQDWLNGK	TKPREEQYN[+1444.5]STYRVVSVLTVLHQDWLNGK	3	4	ADC-AAPHControl	ADC-AAPHControl_T2	269608640
TKPREEQYNSTYRVVSVLTVLHQDWLNGK	TKPREEQYN[+1444.5]STYRVVSVLTVLHQDWLNGK	4	0	ADC-AAPHControl	ADC-AAPHControl_T2	146924496
TKPREEQYNSTYRVVSVLTVLHQDWLNGK	TKPREEQYN[+1444.5]STYRVVSVLTVLHQDWLNGK	4	3	ADC-AAPHControl	ADC-AAPHControl_T2	453528992
TKPREEQYNSTYRVVSVLTVLHQDWLNGK	TKPREEQYN[+1444.5]STYRVVSVLTVLHQDWLNGK	4	4	ADC-AAPHControl	ADC-AAPHControl_T2	332728256
TKPREEQYNSTYRVVSVLTVLHQDWLNGK	TKPREEQYN[+1444.5]STYRVVSVLTVLHQDWLNGK	5	1	ADC-AAPHControl	ADC-AAPHControl_T2	80486496
TKPREEQYNSTYRVVSVLTVLHQDWLNGK	TKPREEQYN[+1444.5]STYRVVSVLTVLHQDWLNGK	5	2	ADC-AAPHControl	ADC-AAPHControl_T2	105785000
TKPREEQYNSTYRVVSVLTVLHQDWLNGK	TKPREEQYN[+1606.6]STYRVVSVLTVLHQDWLNGK	3	0	ADC-AAPHControl	ADC-AAPHControl_T2	5706097
TKPREEQYNSTYRVVSVLTVLHQDWLNGK	TKPREEQYN[+1606.6]STYRVVSVLTVLHQDWLNGK	3	2	ADC-AAPHControl	ADC-AAPHControl_T2	17619142
TKPREEQYNSTYRVVSVLTVLHQDWLNGK	TKPREEQYN[+1606.6]STYRVVSVLTVLHQDWLNGK	4	0	ADC-AAPHControl	ADC-AAPHControl_T2	7077477
TKPREEQYNSTYRVVSVLTVLHQDWLNGK	TKPREEQYN[+1606.6]STYRVVSVLTVLHQDWLNGK	4	3	ADC-AAPHControl	ADC-AAPHControl_T2	26169610
TKPREEQYNSTYRVVSVLTVLHQDWLNGK	TKPREEQYN[+1606.6]STYRVVSVLTVLHQDWLNGK	4	4	ADC-AAPHControl	ADC-AAPHControl_T2	16139429
TKPREEQYNSTYRVVSVLTVLHQDWLNGK	TKPREEQYN[+1606.6]STYRVVSVLTVLHQDWLNGK	5	4	ADC-AAPHControl	ADC-AAPHControl_T2	2290246
TKPREEQYNSTYRVVSVLTVLHQDWLNGK	TKPREEQYN[+1606.6]STYRVVSVLTVLHQDWLNGK	3	1	ADC-AAPHControl	ADC-AAPHControl_T2	13381471
TKPREEQYNSTYRVVSVLTVLHQDWLNGK	TKPREEQYN[+1606.6]STYRVVSVLTVLHQDWLNGK	3	4	ADC-AAPHControl	ADC-AAPHControl_T2	13365631
TKPREEQYNSTYRVVSVLTVLHQDWLNGK	TKPREEQYN[+1606.6]STYRVVSVLTVLHQDWLNGK	4	1	ADC-AAPHControl	ADC-AAPHControl_T2	17183122
TKPREEQYNSTYRVVSVLTVLHQDWLNGK	TKPREEQYN[+1606.6]STYRVVSVLTVLHQDWLNGK	4	2	ADC-AAPHControl	ADC-AAPHControl_T2	24370990
TKPREEQYNSTYRVVSVLTVLHQDWLNGK	TKPREEQYN[+1606.6]STYRVVSVLTVLHQDWLNGK	5	0	ADC-AAPHControl	ADC-AAPHControl_T2	1583613
TKPREEQYNSTYRVVSVLTVLHQDWLNGK	TKPREEQYN[+1606.6]STYRVVSVLTVLHQDWLNGK	3	3	ADC-AAPHControl	ADC-AAPHControl_T2	18310762
TKPREEQYNSTYRVVSVLTVLHQDWLNGK	TKPREEQYN[+1606.6]STYRVVSVLTVLHQDWLNGK	5	2	ADC-AAPHControl	ADC-AAPHControl_T2	5299851
TKPREEQYNSTYRVVSVLTVLHQDWLNGK	TKPREEQYN[+1606.6]STYRVVSVLTVLHQDWLNGK	5	1	ADC-AAPHControl	ADC-AAPHControl_T2	3065475
TKPREEQYNSTYRVVSVLTVLHQDWLNGK	TKPREEQYN[+1606.6]STYRVVSVLTVLHQDWLNGK	5	3	ADC-AAPHControl	ADC-AAPHControl_T2	3974692
TKPREEQYNSTYRVVSVLTVLHQDWLNGK	TKPREEQYN[+1704.6]STYRVVSVLTVLHQDWLNGK	3	1	ADC-AAPHControl	ADC-AAPHControl_T2	6028696
TKPREEQYNSTYRVVSVLTVLHQDWLNGK	TKPREEQYN[+1704.6]STYRVVSVLTVLHQDWLNGK	3	2	ADC-AAPHControl	ADC-AAPHControl_T2	10636580
TKPREEQYNSTYRVVSVLTVLHQDWLNGK	TKPREEQYN[+1704.6]STYRVVSVLTVLHQDWLNGK	3	3	ADC-AAPHControl	ADC-AAPHControl_T2	8565146
TKPREEQYNSTYRVVSVLTVLHQDWLNGK	TKPREEQYN[+1704.6]STYRVVSVLTVLHQDWLNGK	3	4	ADC-AAPHControl	ADC-AAPHControl_T2	7221583
TKPREEQYNSTYRVVSVLTVLHQDWLNGK	TKPREEQYN[+1704.6]STYRVVSVLTVLHQDWLNGK	4	2	ADC-AAPHControl	ADC-AAPHControl_T2	2847085
TKPREEQYNSTYRVVSVLTVLHQDWLNGK	TKPREEQYN[+1704.6]STYRVVSVLTVLHQDWLNGK	3	0	ADC-AAPHControl	ADC-AAPHControl_T2	1291197
TKPREEQYNSTYRVVSVLTVLHQDWLNGK	TKPREEQYN[+1704.6]STYRVVSVLTVLHQDWLNGK	4	1	ADC-AAPHControl	ADC-AAPHControl_T2	907554
TKPREEQYNSTYRVVSVLTVLHQDWLNGK	TKPREEQYN[+1704.6]STYRVVSVLTVLHQDWLNGK	4	3	ADC-AAPHControl	ADC-AAPHControl_T2	1956163
TKPREEQYNSTYRVVSVLTVLHQDWLNGK	TKPREEQYN[+1704.6]STYRVVSVLTVLHQDWLNGK	4	4	ADC-AAPHControl	ADC-AAPHControl_T2	954031
TKPREEQYNSTYRVVSVLTVLHQDWLNGK	TKPREEQYN[+1704.6]STYRVVSVLTVLHQDWLNGK	4	0	ADC-AAPHControl	ADC-AAPHControl_T2	397057
TKPREEQYNSTYRVVSVLTVLHQDWLNGK	TKPREEQYN[+1768.6]STYRVVSVLTVLHQDWLNGK	3	1	ADC-AAPHControl	ADC-AAPHControl_T2	182887
TKPREEQYNSTYRVVSVLTVLHQDWLNGK	TKPREEQYN[+1768.6]STYRVVSVLTVLHQDWLNGK	3	0	ADC-AAPHControl	ADC-AAPHControl_T2	545259
TKPREEQYNSTYRVVSVLTVLHQDWLNGK	TKPREEQYN[+1768.6]STYRVVSVLTVLHQDWLNGK	3	3	ADC-AAPHControl	ADC-AAPHControl_T2	211869
TKPREEQYNSTYRVVSVLTVLHQDWLNGK	TKPREEQYN[+1768.6]STYRVVSVLTVLHQDWLNGK	3	4	ADC-AAPHControl	ADC-AAPHControl_T2	97743
TKPREEQYNSTYRVVSVLTVLHQDWLNGK	TKPREEQYN[+1768.6]STYRVVSVLTVLHQDWLNGK	3	2	ADC-AAPHControl	ADC-AAPHControl_T2	277159
TKPREEQYNSTYRVVSVLTVLHQDWLNGK	TKPREEQYN[+2221.8]STYRVVSVLTVLHQDWLNGK	3	2	ADC-AAPHControl	ADC-AAPHControl_T2	2437433
TKPREEQYNSTYRVVSVLTVLHQDWLNGK	TKPREEQYN[+2221.8]STYRVVSVLTVLHQDWLNGK	3	0	ADC-AAPHControl	ADC-AAPHControl_T2	4760382
TKPREEQYNSTYRVVSVLTVLHQDWLNGK	TKPREEQYN[+2221.8]STYRVVSVLTVLHQDWLNGK	3	1	ADC-AAPHControl	ADC-AAPHControl_T2	3929657
TKPREEQYNSTYRVVSVLTVLHQDWLNGK	TKPREEQYN[+2221.8]STYRVVSVLTVLHQDWLNGK	3	3	ADC-AAPHControl	ADC-AAPHControl_T2	5467244
TKPREEQYNSTYRVVSVLTVLHQDWLNGK	TKPREEQYN[+2221.8]STYRVVSVLTVLHQDWLNGK	3	4	ADC-AAPHControl	ADC-AAPHControl_T2	2395963
TKPREEQYNSTYRVVSVLTVLHQDWLNGK	TKPREEQYNSTYRVVSVLTVLHQDWLNGK	2	0	ADC-AAPHControl	ADC-AAPHControl_T2	518592
TKPREEQYNSTYRVVSVLTVLHQDWLNGK	TKPREEQYNSTYRVVSVLTVLHQDWLNGK	2	2	ADC-AAPHControl	ADC-AAPHControl_T2	1298832
TKPREEQYNSTYRVVSVLTVLHQDWLNGK	TKPREEQYNSTYRVVSVLTVLHQDWLNGK	2	3	ADC-AAPHControl	ADC-AAPHControl_T2	843461
TKPREEQYNSTYRVVSVLTVLHQDWLNGK	TKPREEQYNSTYRVVSVLTVLHQDWLNGK	2	4	ADC-AAPHControl	ADC-AAPHControl_T2	433193
TKPREEQYNSTYRVVSVLTVLHQDWLNGK	TKPREEQYNSTYRVVSVLTVLHQDWLNGK	3	0	ADC-AAPHControl	ADC-AAPHControl_T2	8328506
TKPREEQYNSTYRVVSVLTVLHQDWLNGK	TKPREEQYNSTYRVVSVLTVLHQDWLNGK	3	2	ADC-AAPHControl	ADC-AAPHControl_T2	16291174
TKPREEQYNSTYRVVSVLTVLHQDWLNGK	TKPREEQYNSTYRVVSVLTVLHQDWLNGK	3	3	ADC-AAPHControl	ADC-AAPHControl_T2	10801478
TKPREEQYNSTYRVVSVLTVLHQDWLNGK	TKPREEQYNSTYRVVSVLTVLHQDWLNGK	3	4	ADC-AAPHControl	ADC-AAPHControl_T2	6044903
TKPREEQYNSTYRVVSVLTVLHQDWLNGK	TKPREEQYNSTYRVVSVLTVLHQDWLNGK	2	1	ADC-AAPHControl	ADC-AAPHControl_T2	935629
TKPREEQYNSTYRVVSVLTVLHQDWLNGK	TKPREEQYNSTYRVVSVLTVLHQDWLNGK	3	1	ADC-AAPHControl	ADC-AAPHControl_T2	16281924
TTPPVLDSDGSFFLYSK	TTPPVLDSDGSFFLYSK	2	0	ADC-AAPHControl	ADC-AAPHControl_T2	1844630656
TTPPVLDSDGSFFLYSK	TTPPVLDSDGSFFLYSK	2	1	ADC-AAPHControl	ADC-AAPHControl_T2	1918734848
TTPPVLDSDGSFFLYSK	TTPPVLDSDGSFFLYSK	3	0	ADC-AAPHControl	ADC-AAPHControl_T2	80261520
TTPPVLDSDGSFFLYSKLTVDK	TTPPVLDSDGSFFLYSKLTVDK	3	1	ADC-AAPHControl	ADC-AAPHControl_T2	982404
TTPPVLDSDGSFFLYSKLTVDK	TTPPVLDSDGSFFLYSKLTVDK	3	0	ADC-AAPHControl	ADC-AAPHControl_T2	467849
TTPPVLDSDGSFFLYSKLTVDK	TTPPVLDSDGSFFLYSKLTVDK	3	2	ADC-AAPHControl	ADC-AAPHControl_T2	600896
ASQSVDYEGDSFLNWYQQKPGK	ASQSVD[-18]YEGDSFLNWYQQKPGK	2	1	ADC-AAPHControl	ADC-AAPHControl_T2	4204250
ASQSVDYEGDSFLNWYQQKPGK	ASQSVD[-18]YEGDSFLNWYQQKPGK	2	0	ADC-AAPHControl	ADC-AAPHControl_T2	8207294
ASQSVDYEGDSFLNWYQQKPGK	ASQSVD[-18]YEGDSFLNWYQQKPGK	2	2	ADC-AAPHControl	ADC-AAPHControl_T2	1994913
ASQSVDYEGDSFLNWYQQKPGK	ASQSVDYEGDSFLN[+1]WYQQKPGK	2	1	ADC-AAPHControl	ADC-AAPHControl_T2	1249908
ASQSVDYEGDSFLNWYQQKPGK	ASQSVDYEGDSFLN[+1]WYQQKPGK	2	2	ADC-AAPHControl	ADC-AAPHControl_T2	843956
ASQSVDYEGDSFLNWYQQKPGK	ASQSVDYEGDSFLN[+1]WYQQKPGK	2	3	ADC-AAPHControl	ADC-AAPHControl_T2	451904
ASQSVDYEGDSFLNWYQQKPGK	ASQSVDYEGDSFLN[+1]WYQQKPGK	2	0	ADC-AAPHControl	ADC-AAPHControl_T2	848645
ASQSVDYEGDSFLNWYQQKPGK	ASQSVDYEGDSFLNWYQQK[+162.1]PGK	2	0	ADC-AAPHControl	ADC-AAPHControl_T2	326533
ASQSVDYEGDSFLNWYQQKPGK	ASQSVDYEGDSFLNWYQQK[+162.1]PGK	2	1	ADC-AAPHControl	ADC-AAPHControl_T2	5454408
ASQSVDYEGDSFLNWYQQKPGK	ASQSVDYEGDSFLNWYQQK[+162.1]PGK	2	2	ADC-AAPHControl	ADC-AAPHControl_T2	3881874
ASQSVDYEGDSFLNWYQQKPGK	ASQSVDYEGDSFLNWYQQKPGK	2	2	ADC-AAPHControl	ADC-AAPHControl_T2	39425092
ASQSVDYEGDSFLNWYQQKPGK	ASQSVDYEGDSFLNWYQQKPGK	2	0	ADC-AAPHControl	ADC-AAPHControl_T2	268693024
ASQSVDYEGDSFLNWYQQKPGK	ASQSVDYEGDSFLNWYQQKPGK	2	1	ADC-AAPHControl	ADC-AAPHControl_T2	115137416
DIQLTQSPSSLSASVGDRVTITCK	DIQLTQSPSSLSASVGDRVTITC[+58]K	2	0	ADC-AAPHControl	ADC-AAPHControl_T2	473490880
DIQLTQSPSSLSASVGDRVTITCK	DIQLTQSPSSLSASVGDRVTITC[+58]K	2	1	ADC-AAPHControl	ADC-AAPHControl_T2	630034816
DIQLTQSPSSLSASVGDRVTITCK	DIQLTQSPSSLSASVGDRVTITC[+58]K	2	2	ADC-AAPHControl	ADC-AAPHControl_T2	465895488
DIQLTQSPSSLSASVGDRVTITCK	DIQLTQSPSSLSASVGDRVTITC[+58]K	3	0	ADC-AAPHControl	ADC-AAPHControl_T2	791869312
DIQLTQSPSSLSASVGDRVTITCK	DIQLTQSPSSLSASVGDRVTITC[+58]K	3	1	ADC-AAPHControl	ADC-AAPHControl_T2	1057655872
DIQLTQSPSSLSASVGDRVTITCK	DIQLTQSPSSLSASVGDRVTITC[+58]K	3	2	ADC-AAPHControl	ADC-AAPHControl_T2	767304704
DSTYSLSSTLTLSK	DSTYSLSSTLTLSK	2	0	ADC-AAPHControl	ADC-AAPHControl_T2	1637571072
DSTYSLSSTLTLSKADYEK	DSTYSLSSTLTLSKADYEK	2	0	ADC-AAPHControl	ADC-AAPHControl_T2	1616543
DSTYSLSSTLTLSKADYEK	DSTYSLSSTLTLSKADYEK	2	2	ADC-AAPHControl	ADC-AAPHControl_T2	942858
DSTYSLSSTLTLSKADYEK	DSTYSLSSTLTLSKADYEK	3	2	ADC-AAPHControl	ADC-AAPHControl_T2	454669
DSTYSLSSTLTLSKADYEK	DSTYSLSSTLTLSKADYEK	2	1	ADC-AAPHControl	ADC-AAPHControl_T2	1512002
DSTYSLSSTLTLSKADYEK	DSTYSLSSTLTLSKADYEK	3	0	ADC-AAPHControl	ADC-AAPHControl_T2	620432
DSTYSLSSTLTLSKADYEK	DSTYSLSSTLTLSKADYEK	3	1	ADC-AAPHControl	ADC-AAPHControl_T2	676066
HKVYACEVTHQGLSSPVTK	HKVYACEVTHQGLSSPVTK	2	0	ADC-AAPHControl	ADC-AAPHControl_T2	1477396
LLIYAASNLESGVPSRFSGSGSGTDFTLTISSLQPEDFATYYCQQSNEDPLTFGQGTK	LLIYAASNLESGVPSRFSGSGSGTDFTLTISSLQPEDFATYYC[+58]QQSNEDPLTFGQGTK	4	2	ADC-AAPHControl	ADC-AAPHControl_T2	436210368
LLIYAASNLESGVPSRFSGSGSGTDFTLTISSLQPEDFATYYCQQSNEDPLTFGQGTK	LLIYAASNLESGVPSRFSGSGSGTDFTLTISSLQPEDFATYYC[+58]QQSNEDPLTFGQGTK	4	3	ADC-AAPHControl	ADC-AAPHControl_T2	541918848
LLIYAASNLESGVPSRFSGSGSGTDFTLTISSLQPEDFATYYCQQSNEDPLTFGQGTK	LLIYAASNLESGVPSRFSGSGSGTDFTLTISSLQPEDFATYYC[+58]QQSNEDPLTFGQGTK	4	4	ADC-AAPHControl	ADC-AAPHControl_T2	493957472
LLIYAASNLESGVPSRFSGSGSGTDFTLTISSLQPEDFATYYCQQSNEDPLTFGQGTK	LLIYAASNLESGVPSRFSGSGSGTDFTLTISSLQPEDFATYYC[+58]QQSNEDPLTFGQGTK	4	0	ADC-AAPHControl	ADC-AAPHControl_T2	75168928
LLIYAASNLESGVPSRFSGSGSGTDFTLTISSLQPEDFATYYCQQSNEDPLTFGQGTK	LLIYAASNLESGVPSRFSGSGSGTDFTLTISSLQPEDFATYYC[+58]QQSNEDPLTFGQGTK	4	1	ADC-AAPHControl	ADC-AAPHControl_T2	260472960
LLIYAASNLESGVPSRFSGSGSGTDFTLTISSLQPEDFATYYCQQSNEDPLTFGQGTKVEIK	LLIYAASNLESGVPSRFSGSGSGTDFTLTISSLQPEDFATYYC[+58]QQSNEDPLTFGQGTKVEIK	4	1	ADC-AAPHControl	ADC-AAPHControl_T2	1603079
LLIYAASNLESGVPSRFSGSGSGTDFTLTISSLQPEDFATYYCQQSNEDPLTFGQGTKVEIK	LLIYAASNLESGVPSRFSGSGSGTDFTLTISSLQPEDFATYYC[+58]QQSNEDPLTFGQGTKVEIK	4	2	ADC-AAPHControl	ADC-AAPHControl_T2	3283482
LLIYAASNLESGVPSRFSGSGSGTDFTLTISSLQPEDFATYYCQQSNEDPLTFGQGTKVEIK	LLIYAASNLESGVPSRFSGSGSGTDFTLTISSLQPEDFATYYC[+58]QQSNEDPLTFGQGTKVEIK	4	3	ADC-AAPHControl	ADC-AAPHControl_T2	4512358
LLIYAASNLESGVPSRFSGSGSGTDFTLTISSLQPEDFATYYCQQSNEDPLTFGQGTKVEIK	LLIYAASNLESGVPSRFSGSGSGTDFTLTISSLQPEDFATYYC[+58]QQSNEDPLTFGQGTKVEIK	4	4	ADC-AAPHControl	ADC-AAPHControl_T2	4202480
LLIYAASNLESGVPSRFSGSGSGTDFTLTISSLQPEDFATYYCQQSNEDPLTFGQGTKVEIK	LLIYAASNLESGVPSRFSGSGSGTDFTLTISSLQPEDFATYYC[+58]QQSNEDPLTFGQGTKVEIK	4	0	ADC-AAPHControl	ADC-AAPHControl_T2	581006
RTVAAPSVFIFPPSDEQLK	RTVAAPSVFIFPPSDEQLK	4	0	ADC-AAPHControl	ADC-AAPHControl_T2	4720904
RTVAAPSVFIFPPSDEQLK	RTVAAPSVFIFPPSDEQLK	2	0	ADC-AAPHControl	ADC-AAPHControl_T2	1228840192
RTVAAPSVFIFPPSDEQLK	RTVAAPSVFIFPPSDEQLK	2	1	ADC-AAPHControl	ADC-AAPHControl_T2	1443282432
RTVAAPSVFIFPPSDEQLK	RTVAAPSVFIFPPSDEQLK	3	0	ADC-AAPHControl	ADC-AAPHControl_T2	714542976
RTVAAPSVFIFPPSDEQLKSGTASVVCLLNNFYPREAK	RTVAAPSVFIFPPSDEQLKSGTASVVCLLNNFYPREAK	3	0	ADC-AAPHControl	ADC-AAPHControl_T2	4033707
RTVAAPSVFIFPPSDEQLKSGTASVVCLLNNFYPREAK	RTVAAPSVFIFPPSDEQLKSGTASVVCLLNNFYPREAK	3	1	ADC-AAPHControl	ADC-AAPHControl_T2	2391085
RTVAAPSVFIFPPSDEQLKSGTASVVCLLNNFYPREAK	RTVAAPSVFIFPPSDEQLKSGTASVVCLLNNFYPREAK	3	2	ADC-AAPHControl	ADC-AAPHControl_T2	1017573
SFNRGEC	SFNRGEC[+1315.8]	2	0	ADC-AAPHControl	ADC-AAPHControl_T2	621857536
SFNRGEC	SFNRGEC[+1315.8]	2	1	ADC-AAPHControl	ADC-AAPHControl_T2	745896320
SFNRGEC	SFNRGEC[+1315.8]	2	2	ADC-AAPHControl	ADC-AAPHControl_T2	500003264
SFNRGEC	SFNRGEC[+1315.8]	2	3	ADC-AAPHControl	ADC-AAPHControl_T2	241546320
SFNRGEC	SFNRGEC[+1333.8]	3	1	ADC-AAPHControl	ADC-AAPHControl_T2	986483
SFNRGEC	SFNRGEC[+1333.8]	3	2	ADC-AAPHControl	ADC-AAPHControl_T2	446821
SFNRGEC	SFNRGEC[+1333.8]	2	0	ADC-AAPHControl	ADC-AAPHControl_T2	37662788
SFNRGEC	SFNRGEC[+1333.8]	2	1	ADC-AAPHControl	ADC-AAPHControl_T2	44567036
SFNRGEC	SFNRGEC[+1333.8]	2	2	ADC-AAPHControl	ADC-AAPHControl_T2	29268564
SFNRGEC	SFNRGEC[+1333.8]	3	0	ADC-AAPHControl	ADC-AAPHControl_T2	946115
SFNRGEC	SFNRGEC[+1333.8]	2	3	ADC-AAPHControl	ADC-AAPHControl_T2	14593083
SFNRGEC	SFNRGEC[+1333.8]	3	3	ADC-AAPHControl	ADC-AAPHControl_T2	124616
SFNRGEC	SFNRGEC[+58]	2	0	ADC-AAPHControl	ADC-AAPHControl_T2	225413392
SFNRGEC	SFNRGEC[+58]	2	1	ADC-AAPHControl	ADC-AAPHControl_T2	93397688
SFNRGEC	SFNRGEC[+58]	2	2	ADC-AAPHControl	ADC-AAPHControl_T2	28555808
SFNRGEC	SFNRGEC[+58]	2	3	ADC-AAPHControl	ADC-AAPHControl_T2	4465726
VDNALQSGNSQESVTEQDSK	VDNALQSGNSQESVTEQDSK	2	0	ADC-AAPHControl	ADC-AAPHControl_T2	749062720
VDNALQSGNSQESVTEQDSK	VDNALQSGNSQESVTEQDSK	2	1	ADC-AAPHControl	ADC-AAPHControl_T2	790141952
VDNALQSGNSQESVTEQDSK	VDNALQSGNSQESVTEQDSK	2	2	ADC-AAPHControl	ADC-AAPHControl_T2	463438560
VDNALQSGNSQESVTEQDSK	VDNALQSGNSQESVTEQDSK	3	0	ADC-AAPHControl	ADC-AAPHControl_T2	311020512
VDNALQSGNSQESVTEQDSK	VDNALQSGNSQESVTEQDSK	3	1	ADC-AAPHControl	ADC-AAPHControl_T2	310379904
VDNALQSGNSQESVTEQDSK	VDNALQSGNSQESVTEQDSK	3	2	ADC-AAPHControl	ADC-AAPHControl_T2	186366384
VQWKVDNALQSGNSQESVTEQDSK	VQWKVDNALQSGNSQESVTEQDSK	2	1	ADC-AAPHControl	ADC-AAPHControl_T2	889323
VQWKVDNALQSGNSQESVTEQDSK	VQWKVDNALQSGNSQESVTEQDSK	2	2	ADC-AAPHControl	ADC-AAPHControl_T2	812142
VQWKVDNALQSGNSQESVTEQDSK	VQWKVDNALQSGNSQESVTEQDSK	2	0	ADC-AAPHControl	ADC-AAPHControl_T2	708930
PLTFGQGTK	PLTFGQGTK	1	0	ADC-AAPHControl	ADC-AAPHControl_T3	1267569
PLTFGQGTK	PLTFGQGTK	1	1	ADC-AAPHControl	ADC-AAPHControl_T3	597124
PLTFGQGTK	PLTFGQGTK	1	2	ADC-AAPHControl	ADC-AAPHControl_T3	138563
PLTFGQGTK	PLTFGQGTK	2	0	ADC-AAPHControl	ADC-AAPHControl_T3	9142637
PLTFGQGTK	PLTFGQGTK	2	1	ADC-AAPHControl	ADC-AAPHControl_T3	4509558
PLTFGQGTK	PLTFGQGTK	2	2	ADC-AAPHControl	ADC-AAPHControl_T3	1298963
PREEQYNSTYRVVSVLTVLHQDWLNGK	PREEQYN[+1095.4]STYRVVSVLTVLHQDWLNGK	3	0	ADC-AAPHControl	ADC-AAPHControl_T3	157370
PREEQYNSTYRVVSVLTVLHQDWLNGK	PREEQYN[+1095.4]STYRVVSVLTVLHQDWLNGK	3	1	ADC-AAPHControl	ADC-AAPHControl_T3	192253
PREEQYNSTYRVVSVLTVLHQDWLNGK	PREEQYN[+1095.4]STYRVVSVLTVLHQDWLNGK	3	2	ADC-AAPHControl	ADC-AAPHControl_T3	1363006
PREEQYNSTYRVVSVLTVLHQDWLNGK	PREEQYN[+1095.4]STYRVVSVLTVLHQDWLNGK	3	3	ADC-AAPHControl	ADC-AAPHControl_T3	4627825
PREEQYNSTYRVVSVLTVLHQDWLNGK	PREEQYN[+1095.4]STYRVVSVLTVLHQDWLNGK	3	4	ADC-AAPHControl	ADC-AAPHControl_T3	4230537
PREEQYNSTYRVVSVLTVLHQDWLNGK	PREEQYN[+1216.4]STYRVVSVLTVLHQDWLNGK	3	3	ADC-AAPHControl	ADC-AAPHControl_T3	17710610
PREEQYNSTYRVVSVLTVLHQDWLNGK	PREEQYN[+1216.4]STYRVVSVLTVLHQDWLNGK	4	0	ADC-AAPHControl	ADC-AAPHControl_T3	4544783
PREEQYNSTYRVVSVLTVLHQDWLNGK	PREEQYN[+1216.4]STYRVVSVLTVLHQDWLNGK	4	1	ADC-AAPHControl	ADC-AAPHControl_T3	10846517
PREEQYNSTYRVVSVLTVLHQDWLNGK	PREEQYN[+1216.4]STYRVVSVLTVLHQDWLNGK	3	0	ADC-AAPHControl	ADC-AAPHControl_T3	7303802
PREEQYNSTYRVVSVLTVLHQDWLNGK	PREEQYN[+1216.4]STYRVVSVLTVLHQDWLNGK	3	1	ADC-AAPHControl	ADC-AAPHControl_T3	17293042
PREEQYNSTYRVVSVLTVLHQDWLNGK	PREEQYN[+1216.4]STYRVVSVLTVLHQDWLNGK	3	2	ADC-AAPHControl	ADC-AAPHControl_T3	20928894
PREEQYNSTYRVVSVLTVLHQDWLNGK	PREEQYN[+1216.4]STYRVVSVLTVLHQDWLNGK	3	4	ADC-AAPHControl	ADC-AAPHControl_T3	11791838
PREEQYNSTYRVVSVLTVLHQDWLNGK	PREEQYN[+1216.4]STYRVVSVLTVLHQDWLNGK	4	2	ADC-AAPHControl	ADC-AAPHControl_T3	12349172
PREEQYNSTYRVVSVLTVLHQDWLNGK	PREEQYN[+1216.4]STYRVVSVLTVLHQDWLNGK	4	3	ADC-AAPHControl	ADC-AAPHControl_T3	10088898
PREEQYNSTYRVVSVLTVLHQDWLNGK	PREEQYN[+1216.4]STYRVVSVLTVLHQDWLNGK	4	4	ADC-AAPHControl	ADC-AAPHControl_T3	7066095
PREEQYNSTYRVVSVLTVLHQDWLNGK	PREEQYN[+1298.5]STYRVVSVLTVLHQDWLNGK	3	0	ADC-AAPHControl	ADC-AAPHControl_T3	3055256
PREEQYNSTYRVVSVLTVLHQDWLNGK	PREEQYN[+1298.5]STYRVVSVLTVLHQDWLNGK	3	2	ADC-AAPHControl	ADC-AAPHControl_T3	8619365
PREEQYNSTYRVVSVLTVLHQDWLNGK	PREEQYN[+1298.5]STYRVVSVLTVLHQDWLNGK	3	4	ADC-AAPHControl	ADC-AAPHControl_T3	5149609
PREEQYNSTYRVVSVLTVLHQDWLNGK	PREEQYN[+1298.5]STYRVVSVLTVLHQDWLNGK	4	0	ADC-AAPHControl	ADC-AAPHControl_T3	1945043
PREEQYNSTYRVVSVLTVLHQDWLNGK	PREEQYN[+1298.5]STYRVVSVLTVLHQDWLNGK	4	1	ADC-AAPHControl	ADC-AAPHControl_T3	5741615
PREEQYNSTYRVVSVLTVLHQDWLNGK	PREEQYN[+1298.5]STYRVVSVLTVLHQDWLNGK	4	2	ADC-AAPHControl	ADC-AAPHControl_T3	5978446
PREEQYNSTYRVVSVLTVLHQDWLNGK	PREEQYN[+1298.5]STYRVVSVLTVLHQDWLNGK	4	3	ADC-AAPHControl	ADC-AAPHControl_T3	5301532
PREEQYNSTYRVVSVLTVLHQDWLNGK	PREEQYN[+1298.5]STYRVVSVLTVLHQDWLNGK	4	4	ADC-AAPHControl	ADC-AAPHControl_T3	3517688
PREEQYNSTYRVVSVLTVLHQDWLNGK	PREEQYN[+1298.5]STYRVVSVLTVLHQDWLNGK	3	1	ADC-AAPHControl	ADC-AAPHControl_T3	7163643
PREEQYNSTYRVVSVLTVLHQDWLNGK	PREEQYN[+1298.5]STYRVVSVLTVLHQDWLNGK	3	3	ADC-AAPHControl	ADC-AAPHControl_T3	9203599
PREEQYNSTYRVVSVLTVLHQDWLNGK	PREEQYN[+1444.5]STYRVVSVLTVLHQDWLN[+1]GK	3	2	ADC-AAPHControl	ADC-AAPHControl_T3	30671986
PREEQYNSTYRVVSVLTVLHQDWLNGK	PREEQYN[+1444.5]STYRVVSVLTVLHQDWLN[+1]GK	4	1	ADC-AAPHControl	ADC-AAPHControl_T3	23060500
PREEQYNSTYRVVSVLTVLHQDWLNGK	PREEQYN[+1444.5]STYRVVSVLTVLHQDWLN[+1]GK	4	2	ADC-AAPHControl	ADC-AAPHControl_T3	28105580
PREEQYNSTYRVVSVLTVLHQDWLNGK	PREEQYN[+1444.5]STYRVVSVLTVLHQDWLN[+1]GK	4	4	ADC-AAPHControl	ADC-AAPHControl_T3	17000934
PREEQYNSTYRVVSVLTVLHQDWLNGK	PREEQYN[+1444.5]STYRVVSVLTVLHQDWLN[+1]GK	5	2	ADC-AAPHControl	ADC-AAPHControl_T3	6298820
PREEQYNSTYRVVSVLTVLHQDWLNGK	PREEQYN[+1444.5]STYRVVSVLTVLHQDWLN[+1]GK	5	4	ADC-AAPHControl	ADC-AAPHControl_T3	3814462
PREEQYNSTYRVVSVLTVLHQDWLNGK	PREEQYN[+1444.5]STYRVVSVLTVLHQDWLN[+1]GK	3	0	ADC-AAPHControl	ADC-AAPHControl_T3	11206461
PREEQYNSTYRVVSVLTVLHQDWLNGK	PREEQYN[+1444.5]STYRVVSVLTVLHQDWLN[+1]GK	3	1	ADC-AAPHControl	ADC-AAPHControl_T3	27473616
PREEQYNSTYRVVSVLTVLHQDWLNGK	PREEQYN[+1444.5]STYRVVSVLTVLHQDWLN[+1]GK	3	3	ADC-AAPHControl	ADC-AAPHControl_T3	31726250
PREEQYNSTYRVVSVLTVLHQDWLNGK	PREEQYN[+1444.5]STYRVVSVLTVLHQDWLN[+1]GK	3	4	ADC-AAPHControl	ADC-AAPHControl_T3	19628318
PREEQYNSTYRVVSVLTVLHQDWLNGK	PREEQYN[+1444.5]STYRVVSVLTVLHQDWLN[+1]GK	4	0	ADC-AAPHControl	ADC-AAPHControl_T3	8166294
PREEQYNSTYRVVSVLTVLHQDWLNGK	PREEQYN[+1444.5]STYRVVSVLTVLHQDWLN[+1]GK	4	3	ADC-AAPHControl	ADC-AAPHControl_T3	25452758
PREEQYNSTYRVVSVLTVLHQDWLNGK	PREEQYN[+1444.5]STYRVVSVLTVLHQDWLN[+1]GK	5	0	ADC-AAPHControl	ADC-AAPHControl_T3	2094814
PREEQYNSTYRVVSVLTVLHQDWLNGK	PREEQYN[+1444.5]STYRVVSVLTVLHQDWLN[+1]GK	5	3	ADC-AAPHControl	ADC-AAPHControl_T3	5027023
PREEQYNSTYRVVSVLTVLHQDWLNGK	PREEQYN[+1444.5]STYRVVSVLTVLHQDWLN[+1]GK	5	1	ADC-AAPHControl	ADC-AAPHControl_T3	5003831
PREEQYNSTYRVVSVLTVLHQDWLNGK	PREEQYN[+1444.5]STYRVVSVLTVLHQDWLNGK	3	0	ADC-AAPHControl	ADC-AAPHControl_T3	91894152
PREEQYNSTYRVVSVLTVLHQDWLNGK	PREEQYN[+1444.5]STYRVVSVLTVLHQDWLNGK	3	4	ADC-AAPHControl	ADC-AAPHControl_T3	168628448
PREEQYNSTYRVVSVLTVLHQDWLNGK	PREEQYN[+1444.5]STYRVVSVLTVLHQDWLNGK	4	3	ADC-AAPHControl	ADC-AAPHControl_T3	200469152
PREEQYNSTYRVVSVLTVLHQDWLNGK	PREEQYN[+1444.5]STYRVVSVLTVLHQDWLNGK	4	4	ADC-AAPHControl	ADC-AAPHControl_T3	137270528
PREEQYNSTYRVVSVLTVLHQDWLNGK	PREEQYN[+1444.5]STYRVVSVLTVLHQDWLNGK	5	4	ADC-AAPHControl	ADC-AAPHControl_T3	17068112
PREEQYNSTYRVVSVLTVLHQDWLNGK	PREEQYN[+1444.5]STYRVVSVLTVLHQDWLNGK	3	1	ADC-AAPHControl	ADC-AAPHControl_T3	213937888
PREEQYNSTYRVVSVLTVLHQDWLNGK	PREEQYN[+1444.5]STYRVVSVLTVLHQDWLNGK	3	2	ADC-AAPHControl	ADC-AAPHControl_T3	273092896
PREEQYNSTYRVVSVLTVLHQDWLNGK	PREEQYN[+1444.5]STYRVVSVLTVLHQDWLNGK	3	3	ADC-AAPHControl	ADC-AAPHControl_T3	240272288
PREEQYNSTYRVVSVLTVLHQDWLNGK	PREEQYN[+1444.5]STYRVVSVLTVLHQDWLNGK	4	0	ADC-AAPHControl	ADC-AAPHControl_T3	74904192
PREEQYNSTYRVVSVLTVLHQDWLNGK	PREEQYN[+1444.5]STYRVVSVLTVLHQDWLNGK	4	1	ADC-AAPHControl	ADC-AAPHControl_T3	170412128
PREEQYNSTYRVVSVLTVLHQDWLNGK	PREEQYN[+1444.5]STYRVVSVLTVLHQDWLNGK	4	2	ADC-AAPHControl	ADC-AAPHControl_T3	218695104
PREEQYNSTYRVVSVLTVLHQDWLNGK	PREEQYN[+1444.5]STYRVVSVLTVLHQDWLNGK	5	0	ADC-AAPHControl	ADC-AAPHControl_T3	9552855
PREEQYNSTYRVVSVLTVLHQDWLNGK	PREEQYN[+1444.5]STYRVVSVLTVLHQDWLNGK	5	1	ADC-AAPHControl	ADC-AAPHControl_T3	19753472
PREEQYNSTYRVVSVLTVLHQDWLNGK	PREEQYN[+1444.5]STYRVVSVLTVLHQDWLNGK	5	2	ADC-AAPHControl	ADC-AAPHControl_T3	26567186
PREEQYNSTYRVVSVLTVLHQDWLNGK	PREEQYN[+1444.5]STYRVVSVLTVLHQDWLNGK	5	3	ADC-AAPHControl	ADC-AAPHControl_T3	24283350
PREEQYNSTYRVVSVLTVLHQDWLNGK	PREEQYN[+1606.6]STYRVVSVLTVLHQDWLNGK	3	2	ADC-AAPHControl	ADC-AAPHControl_T3	14215009
PREEQYNSTYRVVSVLTVLHQDWLNGK	PREEQYN[+1606.6]STYRVVSVLTVLHQDWLNGK	4	3	ADC-AAPHControl	ADC-AAPHControl_T3	9288900
PREEQYNSTYRVVSVLTVLHQDWLNGK	PREEQYN[+1606.6]STYRVVSVLTVLHQDWLNGK	3	1	ADC-AAPHControl	ADC-AAPHControl_T3	10944133
PREEQYNSTYRVVSVLTVLHQDWLNGK	PREEQYN[+1606.6]STYRVVSVLTVLHQDWLNGK	3	3	ADC-AAPHControl	ADC-AAPHControl_T3	12750297
PREEQYNSTYRVVSVLTVLHQDWLNGK	PREEQYN[+1606.6]STYRVVSVLTVLHQDWLNGK	3	4	ADC-AAPHControl	ADC-AAPHControl_T3	10062394
PREEQYNSTYRVVSVLTVLHQDWLNGK	PREEQYN[+1606.6]STYRVVSVLTVLHQDWLNGK	4	0	ADC-AAPHControl	ADC-AAPHControl_T3	3228569
PREEQYNSTYRVVSVLTVLHQDWLNGK	PREEQYN[+1606.6]STYRVVSVLTVLHQDWLNGK	4	1	ADC-AAPHControl	ADC-AAPHControl_T3	9224003
PREEQYNSTYRVVSVLTVLHQDWLNGK	PREEQYN[+1606.6]STYRVVSVLTVLHQDWLNGK	4	2	ADC-AAPHControl	ADC-AAPHControl_T3	10998743
PREEQYNSTYRVVSVLTVLHQDWLNGK	PREEQYN[+1606.6]STYRVVSVLTVLHQDWLNGK	4	4	ADC-AAPHControl	ADC-AAPHControl_T3	6520929
PREEQYNSTYRVVSVLTVLHQDWLNGK	PREEQYN[+1606.6]STYRVVSVLTVLHQDWLNGK	3	0	ADC-AAPHControl	ADC-AAPHControl_T3	4748865
PREEQYNSTYRVVSVLTVLHQDWLNGK	PREEQYNSTYRVVSVLTVLHQDWLNGK	4	3	ADC-AAPHControl	ADC-AAPHControl_T3	7560680
PREEQYNSTYRVVSVLTVLHQDWLNGK	PREEQYNSTYRVVSVLTVLHQDWLNGK	3	1	ADC-AAPHControl	ADC-AAPHControl_T3	9132241
PREEQYNSTYRVVSVLTVLHQDWLNGK	PREEQYNSTYRVVSVLTVLHQDWLNGK	3	4	ADC-AAPHControl	ADC-AAPHControl_T3	2609122
PREEQYNSTYRVVSVLTVLHQDWLNGK	PREEQYNSTYRVVSVLTVLHQDWLNGK	4	4	ADC-AAPHControl	ADC-AAPHControl_T3	805285
PREEQYNSTYRVVSVLTVLHQDWLNGK	PREEQYNSTYRVVSVLTVLHQDWLNGK	3	0	ADC-AAPHControl	ADC-AAPHControl_T3	5226232
PREEQYNSTYRVVSVLTVLHQDWLNGK	PREEQYNSTYRVVSVLTVLHQDWLNGK	3	2	ADC-AAPHControl	ADC-AAPHControl_T3	9226912
PREEQYNSTYRVVSVLTVLHQDWLNGK	PREEQYNSTYRVVSVLTVLHQDWLNGK	3	3	ADC-AAPHControl	ADC-AAPHControl_T3	5336483
PREEQYNSTYRVVSVLTVLHQDWLNGK	PREEQYNSTYRVVSVLTVLHQDWLNGK	4	0	ADC-AAPHControl	ADC-AAPHControl_T3	1724151
PREEQYNSTYRVVSVLTVLHQDWLNGK	PREEQYNSTYRVVSVLTVLHQDWLNGK	4	1	ADC-AAPHControl	ADC-AAPHControl_T3	3106986
PREEQYNSTYRVVSVLTVLHQDWLNGK	PREEQYNSTYRVVSVLTVLHQDWLNGK	4	2	ADC-AAPHControl	ADC-AAPHControl_T3	3254256
ASQSVDYEGDSFLNWYQQK	ASQSVD[-18]YEGDSFLNWYQQK	2	0	ADC-AAPHControl	ADC-AAPHControl_T3	1753232
ASQSVDYEGDSFLNWYQQK	ASQSVD[-18]YEGDSFLNWYQQK	2	1	ADC-AAPHControl	ADC-AAPHControl_T3	1869831
ASQSVDYEGDSFLNWYQQK	ASQSVD[-18]YEGDSFLNWYQQK	2	2	ADC-AAPHControl	ADC-AAPHControl_T3	1169104
ASQSVDYEGDSFLNWYQQK	ASQSVD[-18]YEGDSFLNWYQQK	2	3	ADC-AAPHControl	ADC-AAPHControl_T3	686412
ASQSVDYEGDSFLNWYQQK	ASQSVD[-18]YEGDSFLNWYQQK	2	4	ADC-AAPHControl	ADC-AAPHControl_T3	295715
ASQSVDYEGDSFLNWYQQK	ASQSVDYEGDSFLNWYQQK	2	1	ADC-AAPHControl	ADC-AAPHControl_T3	1209504384
ASQSVDYEGDSFLNWYQQK	ASQSVDYEGDSFLNWYQQK	2	3	ADC-AAPHControl	ADC-AAPHControl_T3	374491456
ASQSVDYEGDSFLNWYQQK	ASQSVDYEGDSFLNWYQQK	2	0	ADC-AAPHControl	ADC-AAPHControl_T3	993796672
ASQSVDYEGDSFLNWYQQK	ASQSVDYEGDSFLNWYQQK	2	2	ADC-AAPHControl	ADC-AAPHControl_T3	797325568
ASQSVDYEGDSFLNWYQQK	ASQSVDYEGDSFLNWYQQK	2	4	ADC-AAPHControl	ADC-AAPHControl_T3	135771632
ASQSVDYEGDSFLNWYQQK	ASQSVDYEGDSFLNWYQQK	3	0	ADC-AAPHControl	ADC-AAPHControl_T3	209528912
ASQSVDYEGDSFLNWYQQK	ASQSVDYEGDSFLNWYQQK	3	1	ADC-AAPHControl	ADC-AAPHControl_T3	268038672
ASQSVDYEGDSFLNWYQQK	ASQSVDYEGDSFLNWYQQK	3	2	ADC-AAPHControl	ADC-AAPHControl_T3	180586928
ASQSVDYEGDSFLNWYQQK	ASQSVDYEGDSFLNWYQQK	3	3	ADC-AAPHControl	ADC-AAPHControl_T3	82836088
ASQSVDYEGDSFLNWYQQK	ASQSVDYEGDSFLNWYQQK	3	4	ADC-AAPHControl	ADC-AAPHControl_T3	29985482
DIQLTQSPSSLSASVGDRVTITCKASQSVDYEGDSFLNWYQQK	DIQLTQSPSSLSASVGDRVTITC[+58]K[+162.1]ASQSVDYEGDSFLNWYQQK	3	3	ADC-AAPHControl	ADC-AAPHControl_T3	1832711
DIQLTQSPSSLSASVGDRVTITCKASQSVDYEGDSFLNWYQQK	DIQLTQSPSSLSASVGDRVTITC[+58]K[+162.1]ASQSVDYEGDSFLNWYQQK	3	4	ADC-AAPHControl	ADC-AAPHControl_T3	1370160
DIQLTQSPSSLSASVGDRVTITCKASQSVDYEGDSFLNWYQQK	DIQLTQSPSSLSASVGDRVTITC[+58]K[+162.1]ASQSVDYEGDSFLNWYQQK	4	2	ADC-AAPHControl	ADC-AAPHControl_T3	1067945
DIQLTQSPSSLSASVGDRVTITCKASQSVDYEGDSFLNWYQQK	DIQLTQSPSSLSASVGDRVTITC[+58]K[+162.1]ASQSVDYEGDSFLNWYQQK	4	3	ADC-AAPHControl	ADC-AAPHControl_T3	1115936
DIQLTQSPSSLSASVGDRVTITCKASQSVDYEGDSFLNWYQQK	DIQLTQSPSSLSASVGDRVTITC[+58]K[+162.1]ASQSVDYEGDSFLNWYQQK	3	0	ADC-AAPHControl	ADC-AAPHControl_T3	478938
DIQLTQSPSSLSASVGDRVTITCKASQSVDYEGDSFLNWYQQK	DIQLTQSPSSLSASVGDRVTITC[+58]K[+162.1]ASQSVDYEGDSFLNWYQQK	3	1	ADC-AAPHControl	ADC-AAPHControl_T3	1261419
DIQLTQSPSSLSASVGDRVTITCKASQSVDYEGDSFLNWYQQK	DIQLTQSPSSLSASVGDRVTITC[+58]K[+162.1]ASQSVDYEGDSFLNWYQQK	3	2	ADC-AAPHControl	ADC-AAPHControl_T3	2142150
DIQLTQSPSSLSASVGDRVTITCKASQSVDYEGDSFLNWYQQK	DIQLTQSPSSLSASVGDRVTITC[+58]K[+162.1]ASQSVDYEGDSFLNWYQQK	4	1	ADC-AAPHControl	ADC-AAPHControl_T3	995070
DIQLTQSPSSLSASVGDRVTITCKASQSVDYEGDSFLNWYQQK	DIQLTQSPSSLSASVGDRVTITC[+58]K[+162.1]ASQSVDYEGDSFLNWYQQK	4	4	ADC-AAPHControl	ADC-AAPHControl_T3	835660
DIQLTQSPSSLSASVGDRVTITCKASQSVDYEGDSFLNWYQQK	DIQLTQSPSSLSASVGDRVTITC[+58]K[+162.1]ASQSVDYEGDSFLNWYQQK	4	0	ADC-AAPHControl	ADC-AAPHControl_T3	308668
DIQLTQSPSSLSASVGDRVTITCKASQSVDYEGDSFLNWYQQK	DIQLTQSPSSLSASVGDRVTITC[+58]KASQSVDYEGDSFLNWYQQK	3	0	ADC-AAPHControl	ADC-AAPHControl_T3	3335838
DIQLTQSPSSLSASVGDRVTITCKASQSVDYEGDSFLNWYQQK	DIQLTQSPSSLSASVGDRVTITC[+58]KASQSVDYEGDSFLNWYQQK	3	1	ADC-AAPHControl	ADC-AAPHControl_T3	2822433
DIQLTQSPSSLSASVGDRVTITCKASQSVDYEGDSFLNWYQQK	DIQLTQSPSSLSASVGDRVTITC[+58]KASQSVDYEGDSFLNWYQQK	3	4	ADC-AAPHControl	ADC-AAPHControl_T3	1308450
DIQLTQSPSSLSASVGDRVTITCKASQSVDYEGDSFLNWYQQK	DIQLTQSPSSLSASVGDRVTITC[+58]KASQSVDYEGDSFLNWYQQK	3	3	ADC-AAPHControl	ADC-AAPHControl_T3	1588380
DIQLTQSPSSLSASVGDRVTITCKASQSVDYEGDSFLNWYQQK	DIQLTQSPSSLSASVGDRVTITC[+58]KASQSVDYEGDSFLNWYQQK	3	2	ADC-AAPHControl	ADC-AAPHControl_T3	2455892
LLIYAASNLESGVPSRFSGSGSGTDFTLTISSLQPEDFATYYCQQSNED	LLIYAASNLESGVPSRFSGSGSGTDFTLTISSLQPEDFATYYC[+58]QQSNED	4	0	ADC-AAPHControl	ADC-AAPHControl_T3	1048710
LLIYAASNLESGVPSRFSGSGSGTDFTLTISSLQPEDFATYYCQQSNED	LLIYAASNLESGVPSRFSGSGSGTDFTLTISSLQPEDFATYYC[+58]QQSNED	4	3	ADC-AAPHControl	ADC-AAPHControl_T3	5516496
LLIYAASNLESGVPSRFSGSGSGTDFTLTISSLQPEDFATYYCQQSNED	LLIYAASNLESGVPSRFSGSGSGTDFTLTISSLQPEDFATYYC[+58]QQSNED	5	2	ADC-AAPHControl	ADC-AAPHControl_T3	1245616
LLIYAASNLESGVPSRFSGSGSGTDFTLTISSLQPEDFATYYCQQSNED	LLIYAASNLESGVPSRFSGSGSGTDFTLTISSLQPEDFATYYC[+58]QQSNED	3	0	ADC-AAPHControl	ADC-AAPHControl_T3	2401381
LLIYAASNLESGVPSRFSGSGSGTDFTLTISSLQPEDFATYYCQQSNED	LLIYAASNLESGVPSRFSGSGSGTDFTLTISSLQPEDFATYYC[+58]QQSNED	3	1	ADC-AAPHControl	ADC-AAPHControl_T3	6171239
LLIYAASNLESGVPSRFSGSGSGTDFTLTISSLQPEDFATYYCQQSNED	LLIYAASNLESGVPSRFSGSGSGTDFTLTISSLQPEDFATYYC[+58]QQSNED	3	2	ADC-AAPHControl	ADC-AAPHControl_T3	9265190
LLIYAASNLESGVPSRFSGSGSGTDFTLTISSLQPEDFATYYCQQSNED	LLIYAASNLESGVPSRFSGSGSGTDFTLTISSLQPEDFATYYC[+58]QQSNED	3	3	ADC-AAPHControl	ADC-AAPHControl_T3	9599721
LLIYAASNLESGVPSRFSGSGSGTDFTLTISSLQPEDFATYYCQQSNED	LLIYAASNLESGVPSRFSGSGSGTDFTLTISSLQPEDFATYYC[+58]QQSNED	3	4	ADC-AAPHControl	ADC-AAPHControl_T3	8355746
LLIYAASNLESGVPSRFSGSGSGTDFTLTISSLQPEDFATYYCQQSNED	LLIYAASNLESGVPSRFSGSGSGTDFTLTISSLQPEDFATYYC[+58]QQSNED	4	1	ADC-AAPHControl	ADC-AAPHControl_T3	3239710
LLIYAASNLESGVPSRFSGSGSGTDFTLTISSLQPEDFATYYCQQSNED	LLIYAASNLESGVPSRFSGSGSGTDFTLTISSLQPEDFATYYC[+58]QQSNED	4	2	ADC-AAPHControl	ADC-AAPHControl_T3	4822138
LLIYAASNLESGVPSRFSGSGSGTDFTLTISSLQPEDFATYYCQQSNED	LLIYAASNLESGVPSRFSGSGSGTDFTLTISSLQPEDFATYYC[+58]QQSNED	4	4	ADC-AAPHControl	ADC-AAPHControl_T3	4179841
LLIYAASNLESGVPSRFSGSGSGTDFTLTISSLQPEDFATYYCQQSNED	LLIYAASNLESGVPSRFSGSGSGTDFTLTISSLQPEDFATYYC[+58]QQSNED	5	1	ADC-AAPHControl	ADC-AAPHControl_T3	1037844
LLIYAASNLESGVPSRFSGSGSGTDFTLTISSLQPEDFATYYCQQSNED	LLIYAASNLESGVPSRFSGSGSGTDFTLTISSLQPEDFATYYC[+58]QQSNED	5	3	ADC-AAPHControl	ADC-AAPHControl_T3	1497143
LLIYAASNLESGVPSRFSGSGSGTDFTLTISSLQPEDFATYYCQQSNED	LLIYAASNLESGVPSRFSGSGSGTDFTLTISSLQPEDFATYYC[+58]QQSNED	5	4	ADC-AAPHControl	ADC-AAPHControl_T3	1138299
LLIYAASNLESGVPSRFSGSGSGTDFTLTISSLQPEDFATYYCQQSNED	LLIYAASNLESGVPSRFSGSGSGTDFTLTISSLQPEDFATYYC[+58]QQSNED	5	0	ADC-AAPHControl	ADC-AAPHControl_T3	347633
SCDK	SC[+1315.8]D[-18]K	2	3	ADC-AAPHControl	ADC-AAPHControl_T3	15285
SCDK	SC[+1315.8]D[-18]K	2	0	ADC-AAPHControl	ADC-AAPHControl_T3	992124
SCDK	SC[+1315.8]D[-18]K	2	1	ADC-AAPHControl	ADC-AAPHControl_T3	858221
SCDK	SC[+1315.8]D[-18]K	2	2	ADC-AAPHControl	ADC-AAPHControl_T3	112878
SCDK	SC[+1315.8]DK	1	0	ADC-AAPHControl	ADC-AAPHControl_T3	24344526
SCDK	SC[+1315.8]DK	1	1	ADC-AAPHControl	ADC-AAPHControl_T3	31123380
SCDK	SC[+1315.8]DK	2	0	ADC-AAPHControl	ADC-AAPHControl_T3	1100181760
SCDK	SC[+1315.8]DK	2	1	ADC-AAPHControl	ADC-AAPHControl_T3	1104813696
SCDK	SC[+1315.8]DK	2	2	ADC-AAPHControl	ADC-AAPHControl_T3	643739456
SCDK	SC[+1315.8]DK	2	3	ADC-AAPHControl	ADC-AAPHControl_T3	262252224
SCDK	SC[+1315.8]DK	3	0	ADC-AAPHControl	ADC-AAPHControl_T3	151261152
SCDK	SC[+1315.8]DK	3	2	ADC-AAPHControl	ADC-AAPHControl_T3	84825584
SCDK	SC[+1315.8]DK	3	3	ADC-AAPHControl	ADC-AAPHControl_T3	36837420
SCDK	SC[+1315.8]DK	1	2	ADC-AAPHControl	ADC-AAPHControl_T3	16883154
SCDK	SC[+1315.8]DK	3	1	ADC-AAPHControl	ADC-AAPHControl_T3	151609584
SCDK	SC[+1333.8]DK	2	0	ADC-AAPHControl	ADC-AAPHControl_T3	30306810
SCDK	SC[+1333.8]DK	2	1	ADC-AAPHControl	ADC-AAPHControl_T3	30681270
SCDK	SC[+1333.8]DK	2	2	ADC-AAPHControl	ADC-AAPHControl_T3	17289290
SCDK	SC[+1333.8]DK	2	3	ADC-AAPHControl	ADC-AAPHControl_T3	6506877
THTCPPCPAPELLGGPSVFLFPPK	THTC[+1315.8]PPC[+1315.8]PAPELLGGPSVFLFPPK	4	1	ADC-AAPHControl	ADC-AAPHControl_T3	3851401
THTCPPCPAPELLGGPSVFLFPPK	THTC[+1315.8]PPC[+1315.8]PAPELLGGPSVFLFPPK	4	4	ADC-AAPHControl	ADC-AAPHControl_T3	5679542
THTCPPCPAPELLGGPSVFLFPPK	THTC[+1315.8]PPC[+1315.8]PAPELLGGPSVFLFPPK	3	1	ADC-AAPHControl	ADC-AAPHControl_T3	3100872
THTCPPCPAPELLGGPSVFLFPPK	THTC[+1315.8]PPC[+1315.8]PAPELLGGPSVFLFPPK	3	2	ADC-AAPHControl	ADC-AAPHControl_T3	4829048
THTCPPCPAPELLGGPSVFLFPPK	THTC[+1315.8]PPC[+1315.8]PAPELLGGPSVFLFPPK	3	3	ADC-AAPHControl	ADC-AAPHControl_T3	6100045
THTCPPCPAPELLGGPSVFLFPPK	THTC[+1315.8]PPC[+1315.8]PAPELLGGPSVFLFPPK	3	4	ADC-AAPHControl	ADC-AAPHControl_T3	4595566
THTCPPCPAPELLGGPSVFLFPPK	THTC[+1315.8]PPC[+1315.8]PAPELLGGPSVFLFPPK	4	2	ADC-AAPHControl	ADC-AAPHControl_T3	5781969
THTCPPCPAPELLGGPSVFLFPPK	THTC[+1315.8]PPC[+1315.8]PAPELLGGPSVFLFPPK	3	0	ADC-AAPHControl	ADC-AAPHControl_T3	1262468
THTCPPCPAPELLGGPSVFLFPPK	THTC[+1315.8]PPC[+1315.8]PAPELLGGPSVFLFPPK	4	0	ADC-AAPHControl	ADC-AAPHControl_T3	1074519
THTCPPCPAPELLGGPSVFLFPPK	THTC[+1315.8]PPC[+1315.8]PAPELLGGPSVFLFPPK	4	3	ADC-AAPHControl	ADC-AAPHControl_T3	5518732
THTCPPCPAPELLGGPSVFLFPPK	THTC[+1315.8]PPC[+58]PAPELLGGPSVFLFPPK	4	0	ADC-AAPHControl	ADC-AAPHControl_T3	598035
THTCPPCPAPELLGGPSVFLFPPK	THTC[+1315.8]PPC[+58]PAPELLGGPSVFLFPPK	3	1	ADC-AAPHControl	ADC-AAPHControl_T3	2713845
THTCPPCPAPELLGGPSVFLFPPK	THTC[+1315.8]PPC[+58]PAPELLGGPSVFLFPPK	3	3	ADC-AAPHControl	ADC-AAPHControl_T3	2780991
THTCPPCPAPELLGGPSVFLFPPK	THTC[+1315.8]PPC[+58]PAPELLGGPSVFLFPPK	4	2	ADC-AAPHControl	ADC-AAPHControl_T3	1008698
THTCPPCPAPELLGGPSVFLFPPK	THTC[+1315.8]PPC[+58]PAPELLGGPSVFLFPPK	4	4	ADC-AAPHControl	ADC-AAPHControl_T3	602916
THTCPPCPAPELLGGPSVFLFPPK	THTC[+1315.8]PPC[+58]PAPELLGGPSVFLFPPK	3	2	ADC-AAPHControl	ADC-AAPHControl_T3	3646484
THTCPPCPAPELLGGPSVFLFPPK	THTC[+1315.8]PPC[+58]PAPELLGGPSVFLFPPK	3	4	ADC-AAPHControl	ADC-AAPHControl_T3	1839024
THTCPPCPAPELLGGPSVFLFPPK	THTC[+1315.8]PPC[+58]PAPELLGGPSVFLFPPK	4	1	ADC-AAPHControl	ADC-AAPHControl_T3	957405
THTCPPCPAPELLGGPSVFLFPPK	THTC[+1315.8]PPC[+58]PAPELLGGPSVFLFPPK	4	3	ADC-AAPHControl	ADC-AAPHControl_T3	1243010
THTCPPCPAPELLGGPSVFLFPPK	THTC[+1315.8]PPC[+58]PAPELLGGPSVFLFPPK	3	0	ADC-AAPHControl	ADC-AAPHControl_T3	1138289
THTCPPCPAPELLGGPSVFLFPPK	THTC[+1333.8]PPC[+1333.8]PAPELLGGPSVFLFPPK	3	4	ADC-AAPHControl	ADC-AAPHControl_T3	107981
THTCPPCPAPELLGGPSVFLFPPK	THTC[+1333.8]PPC[+1333.8]PAPELLGGPSVFLFPPK	3	3	ADC-AAPHControl	ADC-AAPHControl_T3	378131
THTCPPCPAPELLGGPSVFLFPPK	THTC[+1333.8]PPC[+1333.8]PAPELLGGPSVFLFPPK	3	1	ADC-AAPHControl	ADC-AAPHControl_T3	162347
THTCPPCPAPELLGGPSVFLFPPK	THTC[+1333.8]PPC[+1333.8]PAPELLGGPSVFLFPPK	3	0	ADC-AAPHControl	ADC-AAPHControl_T3	666317
THTCPPCPAPELLGGPSVFLFPPK	THTC[+1333.8]PPC[+1333.8]PAPELLGGPSVFLFPPK	3	2	ADC-AAPHControl	ADC-AAPHControl_T3	37594
THTCPPCPAPELLGGPSVFLFPPK	THTC[+58]PPC[+1315.8]PAPELLGGPSVFLFPPK	4	0	ADC-AAPHControl	ADC-AAPHControl_T3	598035
THTCPPCPAPELLGGPSVFLFPPK	THTC[+58]PPC[+1315.8]PAPELLGGPSVFLFPPK	3	1	ADC-AAPHControl	ADC-AAPHControl_T3	2713845
THTCPPCPAPELLGGPSVFLFPPK	THTC[+58]PPC[+1315.8]PAPELLGGPSVFLFPPK	3	3	ADC-AAPHControl	ADC-AAPHControl_T3	2780991
THTCPPCPAPELLGGPSVFLFPPK	THTC[+58]PPC[+1315.8]PAPELLGGPSVFLFPPK	4	2	ADC-AAPHControl	ADC-AAPHControl_T3	1008698
THTCPPCPAPELLGGPSVFLFPPK	THTC[+58]PPC[+1315.8]PAPELLGGPSVFLFPPK	4	4	ADC-AAPHControl	ADC-AAPHControl_T3	602916
THTCPPCPAPELLGGPSVFLFPPK	THTC[+58]PPC[+1315.8]PAPELLGGPSVFLFPPK	3	2	ADC-AAPHControl	ADC-AAPHControl_T3	3646484
THTCPPCPAPELLGGPSVFLFPPK	THTC[+58]PPC[+1315.8]PAPELLGGPSVFLFPPK	3	4	ADC-AAPHControl	ADC-AAPHControl_T3	1839024
THTCPPCPAPELLGGPSVFLFPPK	THTC[+58]PPC[+1315.8]PAPELLGGPSVFLFPPK	4	1	ADC-AAPHControl	ADC-AAPHControl_T3	957405
THTCPPCPAPELLGGPSVFLFPPK	THTC[+58]PPC[+1315.8]PAPELLGGPSVFLFPPK	4	3	ADC-AAPHControl	ADC-AAPHControl_T3	1243010
THTCPPCPAPELLGGPSVFLFPPK	THTC[+58]PPC[+1315.8]PAPELLGGPSVFLFPPK	3	0	ADC-AAPHControl	ADC-AAPHControl_T3	1138289
THTCPPCPAPELLGGPSVFLFPPK	THTC[+58]PPC[+58]PAPELLGGPSVFLFPPK	2	0	ADC-AAPHControl	ADC-AAPHControl_T3	15973857
THTCPPCPAPELLGGPSVFLFPPK	THTC[+58]PPC[+58]PAPELLGGPSVFLFPPK	2	1	ADC-AAPHControl	ADC-AAPHControl_T3	23301896
THTCPPCPAPELLGGPSVFLFPPK	THTC[+58]PPC[+58]PAPELLGGPSVFLFPPK	2	2	ADC-AAPHControl	ADC-AAPHControl_T3	19579866
THTCPPCPAPELLGGPSVFLFPPK	THTC[+58]PPC[+58]PAPELLGGPSVFLFPPK	2	3	ADC-AAPHControl	ADC-AAPHControl_T3	12319714
THTCPPCPAPELLGGPSVFLFPPK	THTC[+58]PPC[+58]PAPELLGGPSVFLFPPK	3	1	ADC-AAPHControl	ADC-AAPHControl_T3	32973578
THTCPPCPAPELLGGPSVFLFPPK	THTC[+58]PPC[+58]PAPELLGGPSVFLFPPK	3	2	ADC-AAPHControl	ADC-AAPHControl_T3	28067496
THTCPPCPAPELLGGPSVFLFPPK	THTC[+58]PPC[+58]PAPELLGGPSVFLFPPK	3	0	ADC-AAPHControl	ADC-AAPHControl_T3	24313826
THTCPPCPAPELLGGPSVFLFPPK	THTC[+58]PPC[+58]PAPELLGGPSVFLFPPK	3	3	ADC-AAPHControl	ADC-AAPHControl_T3	17147798
THTCPPCPAPELLGGPSVFLFPPK	THTC[+58]PPC[+58]PAPELLGGPSVFLFPPK	2	4	ADC-AAPHControl	ADC-AAPHControl_T3	5509791
THTCPPCPAPELLGGPSVFLFPPK	THTC[+58]PPC[+58]PAPELLGGPSVFLFPPK	3	4	ADC-AAPHControl	ADC-AAPHControl_T3	8117231
THTCPPCPAPELLGGPSVFLFPPK	THTCPPCPAPELLGGPSVFLFPPK	2	0	ADC-AAPHControl	ADC-AAPHControl_T3	262571
THTCPPCPAPELLGGPSVFLFPPK	THTCPPCPAPELLGGPSVFLFPPK	2	1	ADC-AAPHControl	ADC-AAPHControl_T3	162315
THTCPPCPAPELLGGPSVFLFPPK	THTCPPCPAPELLGGPSVFLFPPK	2	3	ADC-AAPHControl	ADC-AAPHControl_T3	128441
THTCPPCPAPELLGGPSVFLFPPK	THTCPPCPAPELLGGPSVFLFPPK	2	2	ADC-AAPHControl	ADC-AAPHControl_T3	373648
THTCPPCPAPELLGGPSVFLFPPK	THTCPPCPAPELLGGPSVFLFPPK	2	4	ADC-AAPHControl	ADC-AAPHControl_T3	329141
LLIYAASNLESGVPSRFSGSGSGTDFTLTISSLQPEDFATYYCQQSNEDPLTFGQGTK	LLIYAASNLESGVPSRFSGSGSGTDFTLTISSLQPEDFATYYC[+58]QQSNEDPLTFGQGTK[-1]	4	0	ADC-AAPHControl	ADC-AAPHControl_T3	1139465
LLIYAASNLESGVPSRFSGSGSGTDFTLTISSLQPEDFATYYCQQSNEDPLTFGQGTK	LLIYAASNLESGVPSRFSGSGSGTDFTLTISSLQPEDFATYYC[+58]QQSNEDPLTFGQGTK[-1]	5	1	ADC-AAPHControl	ADC-AAPHControl_T3	34078540
LLIYAASNLESGVPSRFSGSGSGTDFTLTISSLQPEDFATYYCQQSNEDPLTFGQGTK	LLIYAASNLESGVPSRFSGSGSGTDFTLTISSLQPEDFATYYC[+58]QQSNEDPLTFGQGTK[-1]	6	1	ADC-AAPHControl	ADC-AAPHControl_T3	13336115
LLIYAASNLESGVPSRFSGSGSGTDFTLTISSLQPEDFATYYCQQSNEDPLTFGQGTK	LLIYAASNLESGVPSRFSGSGSGTDFTLTISSLQPEDFATYYC[+58]QQSNEDPLTFGQGTK[-1]	6	2	ADC-AAPHControl	ADC-AAPHControl_T3	44731668
LLIYAASNLESGVPSRFSGSGSGTDFTLTISSLQPEDFATYYCQQSNEDPLTFGQGTK	LLIYAASNLESGVPSRFSGSGSGTDFTLTISSLQPEDFATYYC[+58]QQSNEDPLTFGQGTK[-1]	4	1	ADC-AAPHControl	ADC-AAPHControl_T3	68491232
LLIYAASNLESGVPSRFSGSGSGTDFTLTISSLQPEDFATYYCQQSNEDPLTFGQGTK	LLIYAASNLESGVPSRFSGSGSGTDFTLTISSLQPEDFATYYC[+58]QQSNEDPLTFGQGTK[-1]	4	2	ADC-AAPHControl	ADC-AAPHControl_T3	229361776
LLIYAASNLESGVPSRFSGSGSGTDFTLTISSLQPEDFATYYCQQSNEDPLTFGQGTK	LLIYAASNLESGVPSRFSGSGSGTDFTLTISSLQPEDFATYYC[+58]QQSNEDPLTFGQGTK[-1]	4	3	ADC-AAPHControl	ADC-AAPHControl_T3	387732960
LLIYAASNLESGVPSRFSGSGSGTDFTLTISSLQPEDFATYYCQQSNEDPLTFGQGTK	LLIYAASNLESGVPSRFSGSGSGTDFTLTISSLQPEDFATYYC[+58]QQSNEDPLTFGQGTK[-1]	4	4	ADC-AAPHControl	ADC-AAPHControl_T3	481334592
LLIYAASNLESGVPSRFSGSGSGTDFTLTISSLQPEDFATYYCQQSNEDPLTFGQGTK	LLIYAASNLESGVPSRFSGSGSGTDFTLTISSLQPEDFATYYC[+58]QQSNEDPLTFGQGTK[-1]	5	0	ADC-AAPHControl	ADC-AAPHControl_T3	1205080
LLIYAASNLESGVPSRFSGSGSGTDFTLTISSLQPEDFATYYCQQSNEDPLTFGQGTK	LLIYAASNLESGVPSRFSGSGSGTDFTLTISSLQPEDFATYYC[+58]QQSNEDPLTFGQGTK[-1]	5	2	ADC-AAPHControl	ADC-AAPHControl_T3	110284408
LLIYAASNLESGVPSRFSGSGSGTDFTLTISSLQPEDFATYYCQQSNEDPLTFGQGTK	LLIYAASNLESGVPSRFSGSGSGTDFTLTISSLQPEDFATYYC[+58]QQSNEDPLTFGQGTK[-1]	5	3	ADC-AAPHControl	ADC-AAPHControl_T3	191527648
LLIYAASNLESGVPSRFSGSGSGTDFTLTISSLQPEDFATYYCQQSNEDPLTFGQGTK	LLIYAASNLESGVPSRFSGSGSGTDFTLTISSLQPEDFATYYC[+58]QQSNEDPLTFGQGTK[-1]	5	4	ADC-AAPHControl	ADC-AAPHControl_T3	225564848
LLIYAASNLESGVPSRFSGSGSGTDFTLTISSLQPEDFATYYCQQSNEDPLTFGQGTK	LLIYAASNLESGVPSRFSGSGSGTDFTLTISSLQPEDFATYYC[+58]QQSNEDPLTFGQGTK[-1]	6	0	ADC-AAPHControl	ADC-AAPHControl_T3	335524
LLIYAASNLESGVPSRFSGSGSGTDFTLTISSLQPEDFATYYCQQSNEDPLTFGQGTK	LLIYAASNLESGVPSRFSGSGSGTDFTLTISSLQPEDFATYYC[+58]QQSNEDPLTFGQGTK[-1]	6	3	ADC-AAPHControl	ADC-AAPHControl_T3	85359480
LLIYAASNLESGVPSRFSGSGSGTDFTLTISSLQPEDFATYYCQQSNEDPLTFGQGTK	LLIYAASNLESGVPSRFSGSGSGTDFTLTISSLQPEDFATYYC[+58]QQSNEDPLTFGQGTK[-1]	6	4	ADC-AAPHControl	ADC-AAPHControl_T3	96390584
GQGTLVTVSSASTK	GQGTLVTVSSASTK	2	3	ADC-AAPHControl	ADC-AAPHControl_T3	148391
GQGTLVTVSSASTK	GQGTLVTVSSASTK	2	1	ADC-AAPHControl	ADC-AAPHControl_T3	1103436
GQGTLVTVSSASTK	GQGTLVTVSSASTK	2	2	ADC-AAPHControl	ADC-AAPHControl_T3	340626
GQGTLVTVSSASTK	GQGTLVTVSSASTK	2	0	ADC-AAPHControl	ADC-AAPHControl_T3	1864400
NQVSLTCLVK	NQVSLTCLVK	2	1	ADC-AAPHControl	ADC-AAPHControl_T3	517632
NQVSLTCLVK	NQVSLTCLVK	2	0	ADC-AAPHControl	ADC-AAPHControl_T3	939684
NQVSLTCLVK	NQVSLTCLVK	2	2	ADC-AAPHControl	ADC-AAPHControl_T3	167137
NQVSLTCLVK	NQVSLTCLVK	2	3	ADC-AAPHControl	ADC-AAPHControl_T3	39784
GFYPSDIAVEWESNGQPENNYK	GFYPSDIAVEWESN[+1]GQPENNYK	2	4	ADC-AAPHControl	ADC-AAPHControl_T3	55547660
GFYPSDIAVEWESNGQPENNYK	GFYPSDIAVEWESN[+1]GQPENNYK	2	0	ADC-AAPHControl	ADC-AAPHControl_T3	1044843264
GFYPSDIAVEWESNGQPENNYK	GFYPSDIAVEWESN[+1]GQPENNYK	2	1	ADC-AAPHControl	ADC-AAPHControl_T3	790131072
GFYPSDIAVEWESNGQPENNYK	GFYPSDIAVEWESN[+1]GQPENNYK	2	2	ADC-AAPHControl	ADC-AAPHControl_T3	396621184
GFYPSDIAVEWESNGQPENNYK	GFYPSDIAVEWESN[+1]GQPENNYK	2	3	ADC-AAPHControl	ADC-AAPHControl_T3	160651616
GFYPSDIAVEWESNGQPENNYK	GFYPSDIAVEWESN[+1]GQPENNYK	3	0	ADC-AAPHControl	ADC-AAPHControl_T3	429913184
GFYPSDIAVEWESNGQPENNYK	GFYPSDIAVEWESN[+1]GQPENNYK	3	1	ADC-AAPHControl	ADC-AAPHControl_T3	316181568
GFYPSDIAVEWESNGQPENNYK	GFYPSDIAVEWESN[+1]GQPENNYK	3	2	ADC-AAPHControl	ADC-AAPHControl_T3	166897648
GFYPSDIAVEWESNGQPENNYK	GFYPSDIAVEWESN[+1]GQPENNYK	3	3	ADC-AAPHControl	ADC-AAPHControl_T3	65188540
GFYPSDIAVEWESNGQPENNYK	GFYPSDIAVEWESN[+1]GQPENNYK	3	4	ADC-AAPHControl	ADC-AAPHControl_T3	23090034
GFYPSDIAVEWESNGQPENNYK	GFYPSDIAVEWESNGQPENNYK	4	1	ADC-AAPHControl	ADC-AAPHControl_T3	661016
GFYPSDIAVEWESNGQPENNYK	GFYPSDIAVEWESNGQPENNYK	4	2	ADC-AAPHControl	ADC-AAPHControl_T3	377718
GFYPSDIAVEWESNGQPENNYK	GFYPSDIAVEWESNGQPENNYK	4	3	ADC-AAPHControl	ADC-AAPHControl_T3	380213
GFYPSDIAVEWESNGQPENNYK	GFYPSDIAVEWESNGQPENNYK	2	0	ADC-AAPHControl	ADC-AAPHControl_T3	745482944
GFYPSDIAVEWESNGQPENNYK	GFYPSDIAVEWESNGQPENNYK	2	1	ADC-AAPHControl	ADC-AAPHControl_T3	1020242752
GFYPSDIAVEWESNGQPENNYK	GFYPSDIAVEWESNGQPENNYK	2	2	ADC-AAPHControl	ADC-AAPHControl_T3	757015104
GFYPSDIAVEWESNGQPENNYK	GFYPSDIAVEWESNGQPENNYK	2	3	ADC-AAPHControl	ADC-AAPHControl_T3	380817440
GFYPSDIAVEWESNGQPENNYK	GFYPSDIAVEWESNGQPENNYK	2	4	ADC-AAPHControl	ADC-AAPHControl_T3	155256016
GFYPSDIAVEWESNGQPENNYK	GFYPSDIAVEWESNGQPENNYK	3	0	ADC-AAPHControl	ADC-AAPHControl_T3	323482816
GFYPSDIAVEWESNGQPENNYK	GFYPSDIAVEWESNGQPENNYK	3	1	ADC-AAPHControl	ADC-AAPHControl_T3	444760320
GFYPSDIAVEWESNGQPENNYK	GFYPSDIAVEWESNGQPENNYK	3	2	ADC-AAPHControl	ADC-AAPHControl_T3	323491040
GFYPSDIAVEWESNGQPENNYK	GFYPSDIAVEWESNGQPENNYK	3	3	ADC-AAPHControl	ADC-AAPHControl_T3	164562416
GFYPSDIAVEWESNGQPENNYK	GFYPSDIAVEWESNGQPENNYK	3	4	ADC-AAPHControl	ADC-AAPHControl_T3	64515408
GFYPSDIAVEWESNGQPENNYK	GFYPSDIAVEWESNGQPENNYK	4	0	ADC-AAPHControl	ADC-AAPHControl_T3	735768
GFYPSDIAVEWESNGQPENNYK	GFYPSDIAVEWESNGQPENNYK	4	4	ADC-AAPHControl	ADC-AAPHControl_T3	25797
VQWKVDNALQSGNSQESVTEQDSK	VQWK[+162.1]VDNALQSGNSQESVTEQDSK	2	1	ADC-AAPHControl	ADC-AAPHControl_T3	819431
VQWKVDNALQSGNSQESVTEQDSK	VQWK[+162.1]VDNALQSGNSQESVTEQDSK	2	2	ADC-AAPHControl	ADC-AAPHControl_T3	746295
VQWKVDNALQSGNSQESVTEQDSK	VQWK[+162.1]VDNALQSGNSQESVTEQDSK	2	3	ADC-AAPHControl	ADC-AAPHControl_T3	382052
VQWKVDNALQSGNSQESVTEQDSK	VQWK[+162.1]VDNALQSGNSQESVTEQDSK	2	4	ADC-AAPHControl	ADC-AAPHControl_T3	171819
VQWKVDNALQSGNSQESVTEQDSK	VQWK[+162.1]VDNALQSGNSQESVTEQDSK	2	0	ADC-AAPHControl	ADC-AAPHControl_T3	625160
ALPAPIEK	ALPAPIEK	1	0	ADC-AAPHControl	ADC-AAPHControl_T3	351981536
ALPAPIEK	ALPAPIEK	2	0	ADC-AAPHControl	ADC-AAPHControl_T3	700742464
DTLMISRTPEVTCVVVDVSHEDPEVK	DTLM[+16]ISRTPEVTC[+58]VVVDVSHEDPEVK	2	0	ADC-AAPHControl	ADC-AAPHControl_T3	11133434
DTLMISRTPEVTCVVVDVSHEDPEVK	DTLM[+16]ISRTPEVTC[+58]VVVDVSHEDPEVK	2	1	ADC-AAPHControl	ADC-AAPHControl_T3	16987812
DTLMISRTPEVTCVVVDVSHEDPEVK	DTLM[+16]ISRTPEVTC[+58]VVVDVSHEDPEVK	2	2	ADC-AAPHControl	ADC-AAPHControl_T3	15001330
DTLMISRTPEVTCVVVDVSHEDPEVK	DTLM[+16]ISRTPEVTC[+58]VVVDVSHEDPEVK	2	3	ADC-AAPHControl	ADC-AAPHControl_T3	9605214
DTLMISRTPEVTCVVVDVSHEDPEVK	DTLM[+16]ISRTPEVTC[+58]VVVDVSHEDPEVK	2	4	ADC-AAPHControl	ADC-AAPHControl_T3	5057861
DTLMISRTPEVTCVVVDVSHEDPEVK	DTLM[+16]ISRTPEVTC[+58]VVVDVSHEDPEVK	3	0	ADC-AAPHControl	ADC-AAPHControl_T3	50822012
DTLMISRTPEVTCVVVDVSHEDPEVK	DTLM[+16]ISRTPEVTC[+58]VVVDVSHEDPEVK	3	1	ADC-AAPHControl	ADC-AAPHControl_T3	80563736
DTLMISRTPEVTCVVVDVSHEDPEVK	DTLM[+16]ISRTPEVTC[+58]VVVDVSHEDPEVK	3	2	ADC-AAPHControl	ADC-AAPHControl_T3	71664368
DTLMISRTPEVTCVVVDVSHEDPEVK	DTLM[+16]ISRTPEVTC[+58]VVVDVSHEDPEVK	3	3	ADC-AAPHControl	ADC-AAPHControl_T3	44876240
DTLMISRTPEVTCVVVDVSHEDPEVK	DTLM[+16]ISRTPEVTC[+58]VVVDVSHEDPEVK	3	4	ADC-AAPHControl	ADC-AAPHControl_T3	22868884
DTLMISRTPEVTCVVVDVSHEDPEVK	DTLM[+16]ISRTPEVTC[+58]VVVDVSHEDPEVK	4	0	ADC-AAPHControl	ADC-AAPHControl_T3	8834126
DTLMISRTPEVTCVVVDVSHEDPEVK	DTLM[+16]ISRTPEVTC[+58]VVVDVSHEDPEVK	4	1	ADC-AAPHControl	ADC-AAPHControl_T3	12713567
DTLMISRTPEVTCVVVDVSHEDPEVK	DTLM[+16]ISRTPEVTC[+58]VVVDVSHEDPEVK	4	2	ADC-AAPHControl	ADC-AAPHControl_T3	11604374
DTLMISRTPEVTCVVVDVSHEDPEVK	DTLM[+16]ISRTPEVTC[+58]VVVDVSHEDPEVK	4	3	ADC-AAPHControl	ADC-AAPHControl_T3	7991813
DTLMISRTPEVTCVVVDVSHEDPEVK	DTLM[+16]ISRTPEVTC[+58]VVVDVSHEDPEVK	4	4	ADC-AAPHControl	ADC-AAPHControl_T3	3422076
DTLMISRTPEVTCVVVDVSHEDPEVK	DTLMISRTPEVTC[+58]VVVDVSHEDPEVK	4	2	ADC-AAPHControl	ADC-AAPHControl_T3	200452976
DTLMISRTPEVTCVVVDVSHEDPEVK	DTLMISRTPEVTC[+58]VVVDVSHEDPEVK	2	0	ADC-AAPHControl	ADC-AAPHControl_T3	193260336
DTLMISRTPEVTCVVVDVSHEDPEVK	DTLMISRTPEVTC[+58]VVVDVSHEDPEVK	2	1	ADC-AAPHControl	ADC-AAPHControl_T3	319272032
DTLMISRTPEVTCVVVDVSHEDPEVK	DTLMISRTPEVTC[+58]VVVDVSHEDPEVK	2	2	ADC-AAPHControl	ADC-AAPHControl_T3	285417760
DTLMISRTPEVTCVVVDVSHEDPEVK	DTLMISRTPEVTC[+58]VVVDVSHEDPEVK	2	3	ADC-AAPHControl	ADC-AAPHControl_T3	185453232
DTLMISRTPEVTCVVVDVSHEDPEVK	DTLMISRTPEVTC[+58]VVVDVSHEDPEVK	2	4	ADC-AAPHControl	ADC-AAPHControl_T3	87072136
DTLMISRTPEVTCVVVDVSHEDPEVK	DTLMISRTPEVTC[+58]VVVDVSHEDPEVK	3	0	ADC-AAPHControl	ADC-AAPHControl_T3	916875648
DTLMISRTPEVTCVVVDVSHEDPEVK	DTLMISRTPEVTC[+58]VVVDVSHEDPEVK	3	1	ADC-AAPHControl	ADC-AAPHControl_T3	1417893888
DTLMISRTPEVTCVVVDVSHEDPEVK	DTLMISRTPEVTC[+58]VVVDVSHEDPEVK	3	2	ADC-AAPHControl	ADC-AAPHControl_T3	1255013248
DTLMISRTPEVTCVVVDVSHEDPEVK	DTLMISRTPEVTC[+58]VVVDVSHEDPEVK	3	3	ADC-AAPHControl	ADC-AAPHControl_T3	803540224
DTLMISRTPEVTCVVVDVSHEDPEVK	DTLMISRTPEVTC[+58]VVVDVSHEDPEVK	3	4	ADC-AAPHControl	ADC-AAPHControl_T3	405325344
DTLMISRTPEVTCVVVDVSHEDPEVK	DTLMISRTPEVTC[+58]VVVDVSHEDPEVK	4	0	ADC-AAPHControl	ADC-AAPHControl_T3	141705248
DTLMISRTPEVTCVVVDVSHEDPEVK	DTLMISRTPEVTC[+58]VVVDVSHEDPEVK	4	1	ADC-AAPHControl	ADC-AAPHControl_T3	228823504
DTLMISRTPEVTCVVVDVSHEDPEVK	DTLMISRTPEVTC[+58]VVVDVSHEDPEVK	4	3	ADC-AAPHControl	ADC-AAPHControl_T3	123714640
DTLMISRTPEVTCVVVDVSHEDPEVK	DTLMISRTPEVTC[+58]VVVDVSHEDPEVK	4	4	ADC-AAPHControl	ADC-AAPHControl_T3	65738536
DTLMISRTPEVTCVVVDVSHEDPEVK	DTLMISRTPEVTCVVVDVSHEDPEVK	3	4	ADC-AAPHControl	ADC-AAPHControl_T3	330061
DTLMISRTPEVTCVVVDVSHEDPEVK	DTLMISRTPEVTCVVVDVSHEDPEVK	3	0	ADC-AAPHControl	ADC-AAPHControl_T3	2663457
DTLMISRTPEVTCVVVDVSHEDPEVK	DTLMISRTPEVTCVVVDVSHEDPEVK	3	1	ADC-AAPHControl	ADC-AAPHControl_T3	1407893
DTLMISRTPEVTCVVVDVSHEDPEVK	DTLMISRTPEVTCVVVDVSHEDPEVK	3	2	ADC-AAPHControl	ADC-AAPHControl_T3	989771
DTLMISRTPEVTCVVVDVSHEDPEVK	DTLMISRTPEVTCVVVDVSHEDPEVK	3	3	ADC-AAPHControl	ADC-AAPHControl_T3	282542
EVQLVESGGGLVQPGGSLRLSCAASGYTFSSYWIEWVRQAPGK	EVQLVESGGGLVQPGGSLRLSC[+58]AASGYTFSSYW[+16]IEWVRQAPGK	3	2	ADC-AAPHControl	ADC-AAPHControl_T3	2246442
EVQLVESGGGLVQPGGSLRLSCAASGYTFSSYWIEWVRQAPGK	EVQLVESGGGLVQPGGSLRLSC[+58]AASGYTFSSYW[+16]IEWVRQAPGK	4	2	ADC-AAPHControl	ADC-AAPHControl_T3	1073082
EVQLVESGGGLVQPGGSLRLSCAASGYTFSSYWIEWVRQAPGK	EVQLVESGGGLVQPGGSLRLSC[+58]AASGYTFSSYW[+16]IEWVRQAPGK	3	1	ADC-AAPHControl	ADC-AAPHControl_T3	1596823
EVQLVESGGGLVQPGGSLRLSCAASGYTFSSYWIEWVRQAPGK	EVQLVESGGGLVQPGGSLRLSC[+58]AASGYTFSSYW[+16]IEWVRQAPGK	3	3	ADC-AAPHControl	ADC-AAPHControl_T3	1539858
EVQLVESGGGLVQPGGSLRLSCAASGYTFSSYWIEWVRQAPGK	EVQLVESGGGLVQPGGSLRLSC[+58]AASGYTFSSYW[+16]IEWVRQAPGK	3	4	ADC-AAPHControl	ADC-AAPHControl_T3	980454
EVQLVESGGGLVQPGGSLRLSCAASGYTFSSYWIEWVRQAPGK	EVQLVESGGGLVQPGGSLRLSC[+58]AASGYTFSSYW[+16]IEWVRQAPGK	4	0	ADC-AAPHControl	ADC-AAPHControl_T3	326003
EVQLVESGGGLVQPGGSLRLSCAASGYTFSSYWIEWVRQAPGK	EVQLVESGGGLVQPGGSLRLSC[+58]AASGYTFSSYW[+16]IEWVRQAPGK	4	4	ADC-AAPHControl	ADC-AAPHControl_T3	727421
EVQLVESGGGLVQPGGSLRLSCAASGYTFSSYWIEWVRQAPGK	EVQLVESGGGLVQPGGSLRLSC[+58]AASGYTFSSYW[+16]IEWVRQAPGK	3	0	ADC-AAPHControl	ADC-AAPHControl_T3	586439
EVQLVESGGGLVQPGGSLRLSCAASGYTFSSYWIEWVRQAPGK	EVQLVESGGGLVQPGGSLRLSC[+58]AASGYTFSSYW[+16]IEWVRQAPGK	4	1	ADC-AAPHControl	ADC-AAPHControl_T3	710650
EVQLVESGGGLVQPGGSLRLSCAASGYTFSSYWIEWVRQAPGK	EVQLVESGGGLVQPGGSLRLSC[+58]AASGYTFSSYW[+16]IEWVRQAPGK	4	3	ADC-AAPHControl	ADC-AAPHControl_T3	799669
EVQLVESGGGLVQPGGSLRLSCAASGYTFSSYWIEWVRQAPGK	EVQLVESGGGLVQPGGSLRLSC[+58]AASGYTFSSYW[+20]IEWVRQAPGK	3	0	ADC-AAPHControl	ADC-AAPHControl_T3	435308
EVQLVESGGGLVQPGGSLRLSCAASGYTFSSYWIEWVRQAPGK	EVQLVESGGGLVQPGGSLRLSC[+58]AASGYTFSSYW[+20]IEWVRQAPGK	3	2	ADC-AAPHControl	ADC-AAPHControl_T3	299132
EVQLVESGGGLVQPGGSLRLSCAASGYTFSSYWIEWVRQAPGK	EVQLVESGGGLVQPGGSLRLSC[+58]AASGYTFSSYW[+20]IEWVRQAPGK	3	1	ADC-AAPHControl	ADC-AAPHControl_T3	431886
EVQLVESGGGLVQPGGSLRLSCAASGYTFSSYWIEWVRQAPGK	EVQLVESGGGLVQPGGSLRLSC[+58]AASGYTFSSYW[+20]IEWVRQAPGK	3	3	ADC-AAPHControl	ADC-AAPHControl_T3	91541
EVQLVESGGGLVQPGGSLRLSCAASGYTFSSYWIEWVRQAPGK	EVQLVESGGGLVQPGGSLRLSC[+58]AASGYTFSSYW[+20]IEWVRQAPGK	3	4	ADC-AAPHControl	ADC-AAPHControl_T3	103521
EVQLVESGGGLVQPGGSLRLSCAASGYTFSSYWIEWVRQAPGK	EVQLVESGGGLVQPGGSLRLSC[+58]AASGYTFSSYW[+32]IEWVRQAPGK	3	0	ADC-AAPHControl	ADC-AAPHControl_T3	2808622
EVQLVESGGGLVQPGGSLRLSCAASGYTFSSYWIEWVRQAPGK	EVQLVESGGGLVQPGGSLRLSC[+58]AASGYTFSSYW[+32]IEWVRQAPGK	3	4	ADC-AAPHControl	ADC-AAPHControl_T3	1777294
EVQLVESGGGLVQPGGSLRLSCAASGYTFSSYWIEWVRQAPGK	EVQLVESGGGLVQPGGSLRLSC[+58]AASGYTFSSYW[+32]IEWVRQAPGK	4	1	ADC-AAPHControl	ADC-AAPHControl_T3	2098812
EVQLVESGGGLVQPGGSLRLSCAASGYTFSSYWIEWVRQAPGK	EVQLVESGGGLVQPGGSLRLSC[+58]AASGYTFSSYW[+32]IEWVRQAPGK	4	2	ADC-AAPHControl	ADC-AAPHControl_T3	1996291
EVQLVESGGGLVQPGGSLRLSCAASGYTFSSYWIEWVRQAPGK	EVQLVESGGGLVQPGGSLRLSC[+58]AASGYTFSSYW[+32]IEWVRQAPGK	3	1	ADC-AAPHControl	ADC-AAPHControl_T3	4738639
EVQLVESGGGLVQPGGSLRLSCAASGYTFSSYWIEWVRQAPGK	EVQLVESGGGLVQPGGSLRLSC[+58]AASGYTFSSYW[+32]IEWVRQAPGK	3	2	ADC-AAPHControl	ADC-AAPHControl_T3	3638029
EVQLVESGGGLVQPGGSLRLSCAASGYTFSSYWIEWVRQAPGK	EVQLVESGGGLVQPGGSLRLSC[+58]AASGYTFSSYW[+32]IEWVRQAPGK	4	3	ADC-AAPHControl	ADC-AAPHControl_T3	1386730
EVQLVESGGGLVQPGGSLRLSCAASGYTFSSYWIEWVRQAPGK	EVQLVESGGGLVQPGGSLRLSC[+58]AASGYTFSSYW[+32]IEWVRQAPGK	4	4	ADC-AAPHControl	ADC-AAPHControl_T3	620452
EVQLVESGGGLVQPGGSLRLSCAASGYTFSSYWIEWVRQAPGK	EVQLVESGGGLVQPGGSLRLSC[+58]AASGYTFSSYW[+32]IEWVRQAPGK	3	3	ADC-AAPHControl	ADC-AAPHControl_T3	2335327
EVQLVESGGGLVQPGGSLRLSCAASGYTFSSYWIEWVRQAPGK	EVQLVESGGGLVQPGGSLRLSC[+58]AASGYTFSSYW[+32]IEWVRQAPGK	4	0	ADC-AAPHControl	ADC-AAPHControl_T3	1123657
EVQLVESGGGLVQPGGSLRLSCAASGYTFSSYWIEWVRQAPGK	EVQLVESGGGLVQPGGSLRLSC[+58]AASGYTFSSYWIEWVRQAPGK	3	0	ADC-AAPHControl	ADC-AAPHControl_T3	237931824
EVQLVESGGGLVQPGGSLRLSCAASGYTFSSYWIEWVRQAPGK	EVQLVESGGGLVQPGGSLRLSC[+58]AASGYTFSSYWIEWVRQAPGK	3	1	ADC-AAPHControl	ADC-AAPHControl_T3	594063680
EVQLVESGGGLVQPGGSLRLSCAASGYTFSSYWIEWVRQAPGK	EVQLVESGGGLVQPGGSLRLSC[+58]AASGYTFSSYWIEWVRQAPGK	3	2	ADC-AAPHControl	ADC-AAPHControl_T3	815158464
EVQLVESGGGLVQPGGSLRLSCAASGYTFSSYWIEWVRQAPGK	EVQLVESGGGLVQPGGSLRLSC[+58]AASGYTFSSYWIEWVRQAPGK	3	3	ADC-AAPHControl	ADC-AAPHControl_T3	734110848
EVQLVESGGGLVQPGGSLRLSCAASGYTFSSYWIEWVRQAPGK	EVQLVESGGGLVQPGGSLRLSC[+58]AASGYTFSSYWIEWVRQAPGK	3	4	ADC-AAPHControl	ADC-AAPHControl_T3	529593120
EVQLVESGGGLVQPGGSLRLSCAASGYTFSSYWIEWVRQAPGK	EVQLVESGGGLVQPGGSLRLSC[+58]AASGYTFSSYWIEWVRQAPGK	4	0	ADC-AAPHControl	ADC-AAPHControl_T3	152072672
EVQLVESGGGLVQPGGSLRLSCAASGYTFSSYWIEWVRQAPGK	EVQLVESGGGLVQPGGSLRLSC[+58]AASGYTFSSYWIEWVRQAPGK	4	1	ADC-AAPHControl	ADC-AAPHControl_T3	403000640
EVQLVESGGGLVQPGGSLRLSCAASGYTFSSYWIEWVRQAPGK	EVQLVESGGGLVQPGGSLRLSC[+58]AASGYTFSSYWIEWVRQAPGK	4	2	ADC-AAPHControl	ADC-AAPHControl_T3	526473056
EVQLVESGGGLVQPGGSLRLSCAASGYTFSSYWIEWVRQAPGK	EVQLVESGGGLVQPGGSLRLSC[+58]AASGYTFSSYWIEWVRQAPGK	4	3	ADC-AAPHControl	ADC-AAPHControl_T3	473110080
EVQLVESGGGLVQPGGSLRLSCAASGYTFSSYWIEWVRQAPGK	EVQLVESGGGLVQPGGSLRLSC[+58]AASGYTFSSYWIEWVRQAPGK	4	4	ADC-AAPHControl	ADC-AAPHControl_T3	345389600
EVQLVESGGGLVQPGGSLRLSCAASGYTFSSYWIEWVRQAPGK	EVQLVESGGGLVQPGGSLRLSCAASGYTFSSYWIEWVRQAPGK	3	1	ADC-AAPHControl	ADC-AAPHControl_T3	931670
EVQLVESGGGLVQPGGSLRLSCAASGYTFSSYWIEWVRQAPGK	EVQLVESGGGLVQPGGSLRLSCAASGYTFSSYWIEWVRQAPGK	3	3	ADC-AAPHControl	ADC-AAPHControl_T3	1280167
EVQLVESGGGLVQPGGSLRLSCAASGYTFSSYWIEWVRQAPGK	EVQLVESGGGLVQPGGSLRLSCAASGYTFSSYWIEWVRQAPGK	3	2	ADC-AAPHControl	ADC-AAPHControl_T3	1558005
EVQLVESGGGLVQPGGSLRLSCAASGYTFSSYWIEWVRQAPGK	EVQLVESGGGLVQPGGSLRLSCAASGYTFSSYWIEWVRQAPGK	3	0	ADC-AAPHControl	ADC-AAPHControl_T3	340706
EVQLVESGGGLVQPGGSLRLSCAASGYTFSSYWIEWVRQAPGK	EVQLVESGGGLVQPGGSLRLSCAASGYTFSSYWIEWVRQAPGK	3	4	ADC-AAPHControl	ADC-AAPHControl_T3	748253
EVQLVESGGGLVQPGGSLRLSCAASGYTFSSYWIEWVRQAPGKGLEWIGEILPGGGDTNYNEIFK	EVQLVESGGGLVQPGGSLRLSC[+58]AASGYTFSSYWIEWVRQAPGKGLEWIGEILPGGGDTNYNEIFK	4	0	ADC-AAPHControl	ADC-AAPHControl_T3	3925259
EVQLVESGGGLVQPGGSLRLSCAASGYTFSSYWIEWVRQAPGKGLEWIGEILPGGGDTNYNEIFK	EVQLVESGGGLVQPGGSLRLSC[+58]AASGYTFSSYWIEWVRQAPGKGLEWIGEILPGGGDTNYNEIFK	4	1	ADC-AAPHControl	ADC-AAPHControl_T3	13731026
EVQLVESGGGLVQPGGSLRLSCAASGYTFSSYWIEWVRQAPGKGLEWIGEILPGGGDTNYNEIFK	EVQLVESGGGLVQPGGSLRLSC[+58]AASGYTFSSYWIEWVRQAPGKGLEWIGEILPGGGDTNYNEIFK	4	2	ADC-AAPHControl	ADC-AAPHControl_T3	28276494
EVQLVESGGGLVQPGGSLRLSCAASGYTFSSYWIEWVRQAPGKGLEWIGEILPGGGDTNYNEIFK	EVQLVESGGGLVQPGGSLRLSC[+58]AASGYTFSSYWIEWVRQAPGKGLEWIGEILPGGGDTNYNEIFK	4	3	ADC-AAPHControl	ADC-AAPHControl_T3	37387596
EVQLVESGGGLVQPGGSLRLSCAASGYTFSSYWIEWVRQAPGKGLEWIGEILPGGGDTNYNEIFK	EVQLVESGGGLVQPGGSLRLSC[+58]AASGYTFSSYWIEWVRQAPGKGLEWIGEILPGGGDTNYNEIFK	4	4	ADC-AAPHControl	ADC-AAPHControl_T3	40144080
FNWYVDGVEVHNAK	FNWYVDGVEVHNAK	2	0	ADC-AAPHControl	ADC-AAPHControl_T3	1547770624
FNWYVDGVEVHNAK	FNWYVDGVEVHNAK	3	0	ADC-AAPHControl	ADC-AAPHControl_T3	368110496
GFYPSDIAVEWESNGQPENNYK	GFYPSDIAVEWESNGQPEN[+1]NYK	2	0	ADC-AAPHControl	ADC-AAPHControl_T3	1017587456
GFYPSDIAVEWESNGQPENNYK	GFYPSDIAVEWESNGQPEN[+1]NYK	2	1	ADC-AAPHControl	ADC-AAPHControl_T3	762874560
GFYPSDIAVEWESNGQPENNYK	GFYPSDIAVEWESNGQPEN[+1]NYK	2	2	ADC-AAPHControl	ADC-AAPHControl_T3	373826720
GFYPSDIAVEWESNGQPENNYK	GFYPSDIAVEWESNGQPEN[+1]NYK	3	0	ADC-AAPHControl	ADC-AAPHControl_T3	424785568
GFYPSDIAVEWESNGQPENNYK	GFYPSDIAVEWESNGQPEN[+1]NYK	3	1	ADC-AAPHControl	ADC-AAPHControl_T3	306481888
GFYPSDIAVEWESNGQPENNYK	GFYPSDIAVEWESNGQPEN[+1]NYK	3	2	ADC-AAPHControl	ADC-AAPHControl_T3	159061456
GFYPSDIAVEWESNGQPENNYK	GFYPSDIAVEWESNGQPENN[+1]YK	2	0	ADC-AAPHControl	ADC-AAPHControl_T3	1019801600
GFYPSDIAVEWESNGQPENNYK	GFYPSDIAVEWESNGQPENN[+1]YK	2	1	ADC-AAPHControl	ADC-AAPHControl_T3	757510144
GFYPSDIAVEWESNGQPENNYK	GFYPSDIAVEWESNGQPENN[+1]YK	2	2	ADC-AAPHControl	ADC-AAPHControl_T3	374030976
GFYPSDIAVEWESNGQPENNYK	GFYPSDIAVEWESNGQPENN[+1]YK	3	0	ADC-AAPHControl	ADC-AAPHControl_T3	422098912
GFYPSDIAVEWESNGQPENNYK	GFYPSDIAVEWESNGQPENN[+1]YK	3	1	ADC-AAPHControl	ADC-AAPHControl_T3	309605472
GFYPSDIAVEWESNGQPENNYK	GFYPSDIAVEWESNGQPENN[+1]YK	3	2	ADC-AAPHControl	ADC-AAPHControl_T3	162159520
GLEWIGEILPGGGDTNYNEIFK	GLEW[+16]IGEILPGGGDTNYNEIFK	2	3	ADC-AAPHControl	ADC-AAPHControl_T3	2559267
GLEWIGEILPGGGDTNYNEIFK	GLEW[+16]IGEILPGGGDTNYNEIFK	2	2	ADC-AAPHControl	ADC-AAPHControl_T3	5089083
GLEWIGEILPGGGDTNYNEIFK	GLEW[+16]IGEILPGGGDTNYNEIFK	3	0	ADC-AAPHControl	ADC-AAPHControl_T3	431813
GLEWIGEILPGGGDTNYNEIFK	GLEW[+16]IGEILPGGGDTNYNEIFK	3	1	ADC-AAPHControl	ADC-AAPHControl_T3	982294
GLEWIGEILPGGGDTNYNEIFK	GLEW[+16]IGEILPGGGDTNYNEIFK	2	1	ADC-AAPHControl	ADC-AAPHControl_T3	7549372
GLEWIGEILPGGGDTNYNEIFK	GLEW[+16]IGEILPGGGDTNYNEIFK	3	3	ADC-AAPHControl	ADC-AAPHControl_T3	131830
GLEWIGEILPGGGDTNYNEIFK	GLEW[+16]IGEILPGGGDTNYNEIFK	3	4	ADC-AAPHControl	ADC-AAPHControl_T3	62219
GLEWIGEILPGGGDTNYNEIFK	GLEW[+16]IGEILPGGGDTNYNEIFK	3	2	ADC-AAPHControl	ADC-AAPHControl_T3	417685
GLEWIGEILPGGGDTNYNEIFK	GLEW[+16]IGEILPGGGDTNYNEIFK	2	0	ADC-AAPHControl	ADC-AAPHControl_T3	6101054
GLEWIGEILPGGGDTNYNEIFK	GLEWIGEILPGGGD[-18]TNYNEIFK	2	2	ADC-AAPHControl	ADC-AAPHControl_T3	7085257
GLEWIGEILPGGGDTNYNEIFK	GLEWIGEILPGGGD[-18]TNYNEIFK	2	4	ADC-AAPHControl	ADC-AAPHControl_T3	1300524
GLEWIGEILPGGGDTNYNEIFK	GLEWIGEILPGGGD[-18]TNYNEIFK	2	0	ADC-AAPHControl	ADC-AAPHControl_T3	6394609
GLEWIGEILPGGGDTNYNEIFK	GLEWIGEILPGGGD[-18]TNYNEIFK	2	1	ADC-AAPHControl	ADC-AAPHControl_T3	8794039
GLEWIGEILPGGGDTNYNEIFK	GLEWIGEILPGGGD[-18]TNYNEIFK	2	3	ADC-AAPHControl	ADC-AAPHControl_T3	2537943
GLEWIGEILPGGGDTNYNEIFK	GLEWIGEILPGGGDTN[+1]YNEIFK	2	0	ADC-AAPHControl	ADC-AAPHControl_T3	614279
GLEWIGEILPGGGDTNYNEIFK	GLEWIGEILPGGGDTN[+1]YNEIFK	2	1	ADC-AAPHControl	ADC-AAPHControl_T3	539239
GLEWIGEILPGGGDTNYNEIFK	GLEWIGEILPGGGDTN[+1]YNEIFK	2	2	ADC-AAPHControl	ADC-AAPHControl_T3	198951
GLEWIGEILPGGGDTNYNEIFK	GLEWIGEILPGGGDTNYNEIFK	2	0	ADC-AAPHControl	ADC-AAPHControl_T3	999735168
GLEWIGEILPGGGDTNYNEIFK	GLEWIGEILPGGGDTNYNEIFK	2	1	ADC-AAPHControl	ADC-AAPHControl_T3	1315039488
GLEWIGEILPGGGDTNYNEIFK	GLEWIGEILPGGGDTNYNEIFK	2	2	ADC-AAPHControl	ADC-AAPHControl_T3	952966016
GLEWIGEILPGGGDTNYNEIFK	GLEWIGEILPGGGDTNYNEIFK	3	0	ADC-AAPHControl	ADC-AAPHControl_T3	256030512
GLEWIGEILPGGGDTNYNEIFK	GLEWIGEILPGGGDTNYNEIFK	3	1	ADC-AAPHControl	ADC-AAPHControl_T3	339702176
GLEWIGEILPGGGDTNYNEIFK	GLEWIGEILPGGGDTNYNEIFK	3	2	ADC-AAPHControl	ADC-AAPHControl_T3	239363680
GLEWIGEILPGGGDTNYNEIFKGRATFSADTSK	GLEWIGEILPGGGDTNYNEIFK[+162.1]GRATFSADTSK	3	0	ADC-AAPHControl	ADC-AAPHControl_T3	705301
GLEWIGEILPGGGDTNYNEIFKGRATFSADTSK	GLEWIGEILPGGGDTNYNEIFK[+162.1]GRATFSADTSK	3	1	ADC-AAPHControl	ADC-AAPHControl_T3	2074132
GLEWIGEILPGGGDTNYNEIFKGRATFSADTSK	GLEWIGEILPGGGDTNYNEIFK[+162.1]GRATFSADTSK	3	2	ADC-AAPHControl	ADC-AAPHControl_T3	2261350
GLEWIGEILPGGGDTNYNEIFKGRATFSADTSK	GLEWIGEILPGGGDTNYNEIFKGRATFSADTSK	3	1	ADC-AAPHControl	ADC-AAPHControl_T3	2180494
GLEWIGEILPGGGDTNYNEIFKGRATFSADTSK	GLEWIGEILPGGGDTNYNEIFKGRATFSADTSK	3	0	ADC-AAPHControl	ADC-AAPHControl_T3	1011068
GLEWIGEILPGGGDTNYNEIFKGRATFSADTSK	GLEWIGEILPGGGDTNYNEIFKGRATFSADTSK	3	2	ADC-AAPHControl	ADC-AAPHControl_T3	2193466
GPSVFPLAPSSK	GPSVFPLAPSSK	2	0	ADC-AAPHControl	ADC-AAPHControl_T3	2140926208
GPSVFPLAPSSK	GPSVFPLAPSSK	2	1	ADC-AAPHControl	ADC-AAPHControl_T3	1410369024
GPSVFPLAPSSK	GPSVFPLAPSSK	2	2	ADC-AAPHControl	ADC-AAPHControl_T3	509169824
GPSVFPLAPSSK	GPSVFPLAPSSK	2	3	ADC-AAPHControl	ADC-AAPHControl_T3	136263056
GQPREPQVYTLPPSREEMTK	GQPREPQVYTLPPSREEM[+16]TK	2	4	ADC-AAPHControl	ADC-AAPHControl_T3	3942103
GQPREPQVYTLPPSREEMTK	GQPREPQVYTLPPSREEM[+16]TK	3	4	ADC-AAPHControl	ADC-AAPHControl_T3	8328393
GQPREPQVYTLPPSREEMTK	GQPREPQVYTLPPSREEM[+16]TK	4	4	ADC-AAPHControl	ADC-AAPHControl_T3	969323
GQPREPQVYTLPPSREEMTK	GQPREPQVYTLPPSREEM[+16]TK	3	0	ADC-AAPHControl	ADC-AAPHControl_T3	48915712
GQPREPQVYTLPPSREEMTK	GQPREPQVYTLPPSREEM[+16]TK	2	0	ADC-AAPHControl	ADC-AAPHControl_T3	19535758
GQPREPQVYTLPPSREEMTK	GQPREPQVYTLPPSREEM[+16]TK	2	1	ADC-AAPHControl	ADC-AAPHControl_T3	23535494
GQPREPQVYTLPPSREEMTK	GQPREPQVYTLPPSREEM[+16]TK	2	2	ADC-AAPHControl	ADC-AAPHControl_T3	16763203
GQPREPQVYTLPPSREEMTK	GQPREPQVYTLPPSREEM[+16]TK	2	3	ADC-AAPHControl	ADC-AAPHControl_T3	8977005
GQPREPQVYTLPPSREEMTK	GQPREPQVYTLPPSREEM[+16]TK	3	1	ADC-AAPHControl	ADC-AAPHControl_T3	62971448
GQPREPQVYTLPPSREEMTK	GQPREPQVYTLPPSREEM[+16]TK	3	3	ADC-AAPHControl	ADC-AAPHControl_T3	20723548
GQPREPQVYTLPPSREEMTK	GQPREPQVYTLPPSREEM[+16]TK	4	1	ADC-AAPHControl	ADC-AAPHControl_T3	7880261
GQPREPQVYTLPPSREEMTK	GQPREPQVYTLPPSREEM[+16]TK	4	3	ADC-AAPHControl	ADC-AAPHControl_T3	2981918
GQPREPQVYTLPPSREEMTK	GQPREPQVYTLPPSREEM[+16]TK	3	2	ADC-AAPHControl	ADC-AAPHControl_T3	42122736
GQPREPQVYTLPPSREEMTK	GQPREPQVYTLPPSREEM[+16]TK	4	2	ADC-AAPHControl	ADC-AAPHControl_T3	5308118
GQPREPQVYTLPPSREEMTK	GQPREPQVYTLPPSREEM[+16]TK	4	0	ADC-AAPHControl	ADC-AAPHControl_T3	5949287
GQPREPQVYTLPPSREEMTK	GQPREPQVYTLPPSREEMTK	2	0	ADC-AAPHControl	ADC-AAPHControl_T3	396555040
GQPREPQVYTLPPSREEMTK	GQPREPQVYTLPPSREEMTK	2	3	ADC-AAPHControl	ADC-AAPHControl_T3	176468720
GQPREPQVYTLPPSREEMTK	GQPREPQVYTLPPSREEMTK	2	4	ADC-AAPHControl	ADC-AAPHControl_T3	68646488
GQPREPQVYTLPPSREEMTK	GQPREPQVYTLPPSREEMTK	3	0	ADC-AAPHControl	ADC-AAPHControl_T3	856152768
GQPREPQVYTLPPSREEMTK	GQPREPQVYTLPPSREEMTK	3	1	ADC-AAPHControl	ADC-AAPHControl_T3	1113036032
GQPREPQVYTLPPSREEMTK	GQPREPQVYTLPPSREEMTK	3	2	ADC-AAPHControl	ADC-AAPHControl_T3	792123328
GQPREPQVYTLPPSREEMTK	GQPREPQVYTLPPSREEMTK	3	3	ADC-AAPHControl	ADC-AAPHControl_T3	386354432
GQPREPQVYTLPPSREEMTK	GQPREPQVYTLPPSREEMTK	4	4	ADC-AAPHControl	ADC-AAPHControl_T3	21944784
GQPREPQVYTLPPSREEMTK	GQPREPQVYTLPPSREEMTK	2	2	ADC-AAPHControl	ADC-AAPHControl_T3	357808096
GQPREPQVYTLPPSREEMTK	GQPREPQVYTLPPSREEMTK	4	0	ADC-AAPHControl	ADC-AAPHControl_T3	128282536
GQPREPQVYTLPPSREEMTK	GQPREPQVYTLPPSREEMTK	4	2	ADC-AAPHControl	ADC-AAPHControl_T3	110953024
GQPREPQVYTLPPSREEMTK	GQPREPQVYTLPPSREEMTK	4	3	ADC-AAPHControl	ADC-AAPHControl_T3	57918164
GQPREPQVYTLPPSREEMTK	GQPREPQVYTLPPSREEMTK	2	1	ADC-AAPHControl	ADC-AAPHControl_T3	506569344
GQPREPQVYTLPPSREEMTK	GQPREPQVYTLPPSREEMTK	3	4	ADC-AAPHControl	ADC-AAPHControl_T3	143340240
GQPREPQVYTLPPSREEMTK	GQPREPQVYTLPPSREEMTK	4	1	ADC-AAPHControl	ADC-AAPHControl_T3	159325488
GRATFSADTSK	GRATFSADTSK	2	0	ADC-AAPHControl	ADC-AAPHControl_T3	1242955008
GRATFSADTSK	GRATFSADTSK	2	1	ADC-AAPHControl	ADC-AAPHControl_T3	709945792
GRATFSADTSK	GRATFSADTSK	2	2	ADC-AAPHControl	ADC-AAPHControl_T3	248394464
GRATFSADTSK	GRATFSADTSK	3	0	ADC-AAPHControl	ADC-AAPHControl_T3	43739372
GRATFSADTSK	GRATFSADTSK	3	2	ADC-AAPHControl	ADC-AAPHControl_T3	9235938
GRATFSADTSK	GRATFSADTSK	3	1	ADC-AAPHControl	ADC-AAPHControl_T3	23637302
NTAYLQMNSLRAEDTAVYYCTRRVPIRLDYWGQGTLVTVSSASTK	NTAYLQM[+16]NSLRAEDTAVYYC[+58]TRRVPIRLDYWGQGTLVTVSSASTK	4	1	ADC-AAPHControl	ADC-AAPHControl_T3	10976577
NTAYLQMNSLRAEDTAVYYCTRRVPIRLDYWGQGTLVTVSSASTK	NTAYLQM[+16]NSLRAEDTAVYYC[+58]TRRVPIRLDYWGQGTLVTVSSASTK	3	0	ADC-AAPHControl	ADC-AAPHControl_T3	2450812
NTAYLQMNSLRAEDTAVYYCTRRVPIRLDYWGQGTLVTVSSASTK	NTAYLQM[+16]NSLRAEDTAVYYC[+58]TRRVPIRLDYWGQGTLVTVSSASTK	3	3	ADC-AAPHControl	ADC-AAPHControl_T3	8535347
NTAYLQMNSLRAEDTAVYYCTRRVPIRLDYWGQGTLVTVSSASTK	NTAYLQM[+16]NSLRAEDTAVYYC[+58]TRRVPIRLDYWGQGTLVTVSSASTK	3	4	ADC-AAPHControl	ADC-AAPHControl_T3	8544955
NTAYLQMNSLRAEDTAVYYCTRRVPIRLDYWGQGTLVTVSSASTK	NTAYLQM[+16]NSLRAEDTAVYYC[+58]TRRVPIRLDYWGQGTLVTVSSASTK	4	0	ADC-AAPHControl	ADC-AAPHControl_T3	3687065
NTAYLQMNSLRAEDTAVYYCTRRVPIRLDYWGQGTLVTVSSASTK	NTAYLQM[+16]NSLRAEDTAVYYC[+58]TRRVPIRLDYWGQGTLVTVSSASTK	4	3	ADC-AAPHControl	ADC-AAPHControl_T3	15415001
NTAYLQMNSLRAEDTAVYYCTRRVPIRLDYWGQGTLVTVSSASTK	NTAYLQM[+16]NSLRAEDTAVYYC[+58]TRRVPIRLDYWGQGTLVTVSSASTK	3	2	ADC-AAPHControl	ADC-AAPHControl_T3	10704282
NTAYLQMNSLRAEDTAVYYCTRRVPIRLDYWGQGTLVTVSSASTK	NTAYLQM[+16]NSLRAEDTAVYYC[+58]TRRVPIRLDYWGQGTLVTVSSASTK	4	2	ADC-AAPHControl	ADC-AAPHControl_T3	14669160
NTAYLQMNSLRAEDTAVYYCTRRVPIRLDYWGQGTLVTVSSASTK	NTAYLQM[+16]NSLRAEDTAVYYC[+58]TRRVPIRLDYWGQGTLVTVSSASTK	4	4	ADC-AAPHControl	ADC-AAPHControl_T3	11364052
NTAYLQMNSLRAEDTAVYYCTRRVPIRLDYWGQGTLVTVSSASTK	NTAYLQM[+16]NSLRAEDTAVYYC[+58]TRRVPIRLDYWGQGTLVTVSSASTK	3	1	ADC-AAPHControl	ADC-AAPHControl_T3	6526588
NTAYLQMNSLRAEDTAVYYCTRRVPIRLDYWGQGTLVTVSSASTK	NTAYLQM[+32]NSLRAEDTAVYYC[+58]TRRVPIRLDYWGQGTLVTVSSASTK	3	4	ADC-AAPHControl	ADC-AAPHControl_T3	4905533
NTAYLQMNSLRAEDTAVYYCTRRVPIRLDYWGQGTLVTVSSASTK	NTAYLQM[+32]NSLRAEDTAVYYC[+58]TRRVPIRLDYWGQGTLVTVSSASTK	4	4	ADC-AAPHControl	ADC-AAPHControl_T3	423782
NTAYLQMNSLRAEDTAVYYCTRRVPIRLDYWGQGTLVTVSSASTK	NTAYLQM[+32]NSLRAEDTAVYYC[+58]TRRVPIRLDYWGQGTLVTVSSASTK	3	0	ADC-AAPHControl	ADC-AAPHControl_T3	6276730
NTAYLQMNSLRAEDTAVYYCTRRVPIRLDYWGQGTLVTVSSASTK	NTAYLQM[+32]NSLRAEDTAVYYC[+58]TRRVPIRLDYWGQGTLVTVSSASTK	3	1	ADC-AAPHControl	ADC-AAPHControl_T3	8569720
NTAYLQMNSLRAEDTAVYYCTRRVPIRLDYWGQGTLVTVSSASTK	NTAYLQM[+32]NSLRAEDTAVYYC[+58]TRRVPIRLDYWGQGTLVTVSSASTK	3	2	ADC-AAPHControl	ADC-AAPHControl_T3	8650348
NTAYLQMNSLRAEDTAVYYCTRRVPIRLDYWGQGTLVTVSSASTK	NTAYLQM[+32]NSLRAEDTAVYYC[+58]TRRVPIRLDYWGQGTLVTVSSASTK	3	3	ADC-AAPHControl	ADC-AAPHControl_T3	6942879
NTAYLQMNSLRAEDTAVYYCTRRVPIRLDYWGQGTLVTVSSASTK	NTAYLQM[+32]NSLRAEDTAVYYC[+58]TRRVPIRLDYWGQGTLVTVSSASTK	4	0	ADC-AAPHControl	ADC-AAPHControl_T3	1250114
NTAYLQMNSLRAEDTAVYYCTRRVPIRLDYWGQGTLVTVSSASTK	NTAYLQM[+32]NSLRAEDTAVYYC[+58]TRRVPIRLDYWGQGTLVTVSSASTK	4	1	ADC-AAPHControl	ADC-AAPHControl_T3	1038611
NTAYLQMNSLRAEDTAVYYCTRRVPIRLDYWGQGTLVTVSSASTK	NTAYLQM[+32]NSLRAEDTAVYYC[+58]TRRVPIRLDYWGQGTLVTVSSASTK	4	2	ADC-AAPHControl	ADC-AAPHControl_T3	469954
NTAYLQMNSLRAEDTAVYYCTRRVPIRLDYWGQGTLVTVSSASTK	NTAYLQM[+32]NSLRAEDTAVYYC[+58]TRRVPIRLDYWGQGTLVTVSSASTK	4	3	ADC-AAPHControl	ADC-AAPHControl_T3	330139
NTAYLQMNSLRAEDTAVYYCTRRVPIRLDYWGQGTLVTVSSASTK	NTAYLQMNSLRAEDTAVYYC[+58]TRRVPIRLDYWGQGTLVTVSSASTK	3	1	ADC-AAPHControl	ADC-AAPHControl_T3	301680128
NTAYLQMNSLRAEDTAVYYCTRRVPIRLDYWGQGTLVTVSSASTK	NTAYLQMNSLRAEDTAVYYC[+58]TRRVPIRLDYWGQGTLVTVSSASTK	3	2	ADC-AAPHControl	ADC-AAPHControl_T3	428294944
NTAYLQMNSLRAEDTAVYYCTRRVPIRLDYWGQGTLVTVSSASTK	NTAYLQMNSLRAEDTAVYYC[+58]TRRVPIRLDYWGQGTLVTVSSASTK	3	3	ADC-AAPHControl	ADC-AAPHControl_T3	434172576
NTAYLQMNSLRAEDTAVYYCTRRVPIRLDYWGQGTLVTVSSASTK	NTAYLQMNSLRAEDTAVYYC[+58]TRRVPIRLDYWGQGTLVTVSSASTK	3	4	ADC-AAPHControl	ADC-AAPHControl_T3	365386944
NTAYLQMNSLRAEDTAVYYCTRRVPIRLDYWGQGTLVTVSSASTK	NTAYLQMNSLRAEDTAVYYC[+58]TRRVPIRLDYWGQGTLVTVSSASTK	4	0	ADC-AAPHControl	ADC-AAPHControl_T3	154278400
NTAYLQMNSLRAEDTAVYYCTRRVPIRLDYWGQGTLVTVSSASTK	NTAYLQMNSLRAEDTAVYYC[+58]TRRVPIRLDYWGQGTLVTVSSASTK	4	1	ADC-AAPHControl	ADC-AAPHControl_T3	423230400
NTAYLQMNSLRAEDTAVYYCTRRVPIRLDYWGQGTLVTVSSASTK	NTAYLQMNSLRAEDTAVYYC[+58]TRRVPIRLDYWGQGTLVTVSSASTK	4	3	ADC-AAPHControl	ADC-AAPHControl_T3	635346624
NTAYLQMNSLRAEDTAVYYCTRRVPIRLDYWGQGTLVTVSSASTK	NTAYLQMNSLRAEDTAVYYC[+58]TRRVPIRLDYWGQGTLVTVSSASTK	4	4	ADC-AAPHControl	ADC-AAPHControl_T3	503752064
NTAYLQMNSLRAEDTAVYYCTRRVPIRLDYWGQGTLVTVSSASTK	NTAYLQMNSLRAEDTAVYYC[+58]TRRVPIRLDYWGQGTLVTVSSASTK	3	0	ADC-AAPHControl	ADC-AAPHControl_T3	106255440
NTAYLQMNSLRAEDTAVYYCTRRVPIRLDYWGQGTLVTVSSASTK	NTAYLQMNSLRAEDTAVYYC[+58]TRRVPIRLDYWGQGTLVTVSSASTK	4	2	ADC-AAPHControl	ADC-AAPHControl_T3	626743616
NTAYLQMNSLRAEDTAVYYCTRRVPIRLDYWGQGTLVTVSSASTKGPSVFPLAPSSK	NTAYLQMNSLRAEDTAVYYC[+58]TRRVPIRLDYWGQGTLVTVSSASTKGPSVFPLAPSSK	4	1	ADC-AAPHControl	ADC-AAPHControl_T3	5335651
NTAYLQMNSLRAEDTAVYYCTRRVPIRLDYWGQGTLVTVSSASTKGPSVFPLAPSSK	NTAYLQMNSLRAEDTAVYYC[+58]TRRVPIRLDYWGQGTLVTVSSASTKGPSVFPLAPSSK	4	2	ADC-AAPHControl	ADC-AAPHControl_T3	11625575
NTAYLQMNSLRAEDTAVYYCTRRVPIRLDYWGQGTLVTVSSASTKGPSVFPLAPSSK	NTAYLQMNSLRAEDTAVYYC[+58]TRRVPIRLDYWGQGTLVTVSSASTKGPSVFPLAPSSK	4	3	ADC-AAPHControl	ADC-AAPHControl_T3	14016685
NTAYLQMNSLRAEDTAVYYCTRRVPIRLDYWGQGTLVTVSSASTKGPSVFPLAPSSK	NTAYLQMNSLRAEDTAVYYC[+58]TRRVPIRLDYWGQGTLVTVSSASTKGPSVFPLAPSSK	4	0	ADC-AAPHControl	ADC-AAPHControl_T3	2140160
NTAYLQMNSLRAEDTAVYYCTRRVPIRLDYWGQGTLVTVSSASTKGPSVFPLAPSSK	NTAYLQMNSLRAEDTAVYYC[+58]TRRVPIRLDYWGQGTLVTVSSASTKGPSVFPLAPSSK	4	4	ADC-AAPHControl	ADC-AAPHControl_T3	14030209
SLSLSPGK	SLSLSPGK	2	0	ADC-AAPHControl	ADC-AAPHControl_T3	40480112
SLSLSPGK	SLSLSPGK[-128.1]	2	0	ADC-AAPHControl	ADC-AAPHControl_T3	7894665
SRWQQGNVFSCSVMHEALHNHYTQK	SRWQQGNVFSC[+58]SVM[+16]HEALHNHYTQK	2	0	ADC-AAPHControl	ADC-AAPHControl_T3	3257409
SRWQQGNVFSCSVMHEALHNHYTQK	SRWQQGNVFSC[+58]SVM[+16]HEALHNHYTQK	2	1	ADC-AAPHControl	ADC-AAPHControl_T3	5668021
SRWQQGNVFSCSVMHEALHNHYTQK	SRWQQGNVFSC[+58]SVM[+16]HEALHNHYTQK	2	2	ADC-AAPHControl	ADC-AAPHControl_T3	4989902
SRWQQGNVFSCSVMHEALHNHYTQK	SRWQQGNVFSC[+58]SVM[+16]HEALHNHYTQK	2	3	ADC-AAPHControl	ADC-AAPHControl_T3	3585728
SRWQQGNVFSCSVMHEALHNHYTQK	SRWQQGNVFSC[+58]SVM[+16]HEALHNHYTQK	2	4	ADC-AAPHControl	ADC-AAPHControl_T3	1730697
SRWQQGNVFSCSVMHEALHNHYTQK	SRWQQGNVFSC[+58]SVM[+16]HEALHNHYTQK	3	0	ADC-AAPHControl	ADC-AAPHControl_T3	28165964
SRWQQGNVFSCSVMHEALHNHYTQK	SRWQQGNVFSC[+58]SVM[+16]HEALHNHYTQK	3	1	ADC-AAPHControl	ADC-AAPHControl_T3	46312592
SRWQQGNVFSCSVMHEALHNHYTQK	SRWQQGNVFSC[+58]SVM[+16]HEALHNHYTQK	3	4	ADC-AAPHControl	ADC-AAPHControl_T3	14328223
SRWQQGNVFSCSVMHEALHNHYTQK	SRWQQGNVFSC[+58]SVM[+16]HEALHNHYTQK	4	0	ADC-AAPHControl	ADC-AAPHControl_T3	8377903
SRWQQGNVFSCSVMHEALHNHYTQK	SRWQQGNVFSC[+58]SVM[+16]HEALHNHYTQK	4	2	ADC-AAPHControl	ADC-AAPHControl_T3	13009473
SRWQQGNVFSCSVMHEALHNHYTQK	SRWQQGNVFSC[+58]SVM[+16]HEALHNHYTQK	3	2	ADC-AAPHControl	ADC-AAPHControl_T3	42292324
SRWQQGNVFSCSVMHEALHNHYTQK	SRWQQGNVFSC[+58]SVM[+16]HEALHNHYTQK	3	3	ADC-AAPHControl	ADC-AAPHControl_T3	27193226
SRWQQGNVFSCSVMHEALHNHYTQK	SRWQQGNVFSC[+58]SVM[+16]HEALHNHYTQK	4	1	ADC-AAPHControl	ADC-AAPHControl_T3	14650345
SRWQQGNVFSCSVMHEALHNHYTQK	SRWQQGNVFSC[+58]SVM[+16]HEALHNHYTQK	4	3	ADC-AAPHControl	ADC-AAPHControl_T3	7896788
SRWQQGNVFSCSVMHEALHNHYTQK	SRWQQGNVFSC[+58]SVM[+16]HEALHNHYTQK	4	4	ADC-AAPHControl	ADC-AAPHControl_T3	4521073
SRWQQGNVFSCSVMHEALHNHYTQK	SRWQQGNVFSC[+58]SVMHEALHNHYTQK	2	0	ADC-AAPHControl	ADC-AAPHControl_T3	94732416
SRWQQGNVFSCSVMHEALHNHYTQK	SRWQQGNVFSC[+58]SVMHEALHNHYTQK	2	1	ADC-AAPHControl	ADC-AAPHControl_T3	187629216
SRWQQGNVFSCSVMHEALHNHYTQK	SRWQQGNVFSC[+58]SVMHEALHNHYTQK	2	3	ADC-AAPHControl	ADC-AAPHControl_T3	110694456
SRWQQGNVFSCSVMHEALHNHYTQK	SRWQQGNVFSC[+58]SVMHEALHNHYTQK	2	4	ADC-AAPHControl	ADC-AAPHControl_T3	55254980
SRWQQGNVFSCSVMHEALHNHYTQK	SRWQQGNVFSC[+58]SVMHEALHNHYTQK	3	3	ADC-AAPHControl	ADC-AAPHControl_T3	720957888
SRWQQGNVFSCSVMHEALHNHYTQK	SRWQQGNVFSC[+58]SVMHEALHNHYTQK	3	4	ADC-AAPHControl	ADC-AAPHControl_T3	382676000
SRWQQGNVFSCSVMHEALHNHYTQK	SRWQQGNVFSC[+58]SVMHEALHNHYTQK	4	0	ADC-AAPHControl	ADC-AAPHControl_T3	201840864
SRWQQGNVFSCSVMHEALHNHYTQK	SRWQQGNVFSC[+58]SVMHEALHNHYTQK	2	2	ADC-AAPHControl	ADC-AAPHControl_T3	176937520
SRWQQGNVFSCSVMHEALHNHYTQK	SRWQQGNVFSC[+58]SVMHEALHNHYTQK	3	0	ADC-AAPHControl	ADC-AAPHControl_T3	737444928
SRWQQGNVFSCSVMHEALHNHYTQK	SRWQQGNVFSC[+58]SVMHEALHNHYTQK	3	1	ADC-AAPHControl	ADC-AAPHControl_T3	1213347328
SRWQQGNVFSCSVMHEALHNHYTQK	SRWQQGNVFSC[+58]SVMHEALHNHYTQK	3	2	ADC-AAPHControl	ADC-AAPHControl_T3	1119452416
SRWQQGNVFSCSVMHEALHNHYTQK	SRWQQGNVFSC[+58]SVMHEALHNHYTQK	4	1	ADC-AAPHControl	ADC-AAPHControl_T3	344268832
SRWQQGNVFSCSVMHEALHNHYTQK	SRWQQGNVFSC[+58]SVMHEALHNHYTQK	4	2	ADC-AAPHControl	ADC-AAPHControl_T3	328095872
SRWQQGNVFSCSVMHEALHNHYTQK	SRWQQGNVFSC[+58]SVMHEALHNHYTQK	4	3	ADC-AAPHControl	ADC-AAPHControl_T3	215479632
SRWQQGNVFSCSVMHEALHNHYTQK	SRWQQGNVFSC[+58]SVMHEALHNHYTQK	4	4	ADC-AAPHControl	ADC-AAPHControl_T3	111785992
SRWQQGNVFSCSVMHEALHNHYTQK	SRWQQGNVFSCSVMHEALHNHYTQK	2	1	ADC-AAPHControl	ADC-AAPHControl_T3	5543472
SRWQQGNVFSCSVMHEALHNHYTQK	SRWQQGNVFSCSVMHEALHNHYTQK	2	4	ADC-AAPHControl	ADC-AAPHControl_T3	2220981
SRWQQGNVFSCSVMHEALHNHYTQK	SRWQQGNVFSCSVMHEALHNHYTQK	2	0	ADC-AAPHControl	ADC-AAPHControl_T3	5318874
SRWQQGNVFSCSVMHEALHNHYTQK	SRWQQGNVFSCSVMHEALHNHYTQK	2	2	ADC-AAPHControl	ADC-AAPHControl_T3	2455958
SRWQQGNVFSCSVMHEALHNHYTQK	SRWQQGNVFSCSVMHEALHNHYTQK	2	3	ADC-AAPHControl	ADC-AAPHControl_T3	2114515
THTCPPCPAPELLGGPSVFLFPPKPK	THTC[+1315.8]PPC[+1315.8]PAPELLGGPSVFLFPPKPK	3	1	ADC-AAPHControl	ADC-AAPHControl_T3	103975440
THTCPPCPAPELLGGPSVFLFPPKPK	THTC[+1315.8]PPC[+1315.8]PAPELLGGPSVFLFPPKPK	3	2	ADC-AAPHControl	ADC-AAPHControl_T3	166400080
THTCPPCPAPELLGGPSVFLFPPKPK	THTC[+1315.8]PPC[+1315.8]PAPELLGGPSVFLFPPKPK	3	3	ADC-AAPHControl	ADC-AAPHControl_T3	183252976
THTCPPCPAPELLGGPSVFLFPPKPK	THTC[+1315.8]PPC[+1315.8]PAPELLGGPSVFLFPPKPK	3	4	ADC-AAPHControl	ADC-AAPHControl_T3	161909440
THTCPPCPAPELLGGPSVFLFPPKPK	THTC[+1315.8]PPC[+1315.8]PAPELLGGPSVFLFPPKPK	4	0	ADC-AAPHControl	ADC-AAPHControl_T3	50461676
THTCPPCPAPELLGGPSVFLFPPKPK	THTC[+1315.8]PPC[+1315.8]PAPELLGGPSVFLFPPKPK	4	1	ADC-AAPHControl	ADC-AAPHControl_T3	153323136
THTCPPCPAPELLGGPSVFLFPPKPK	THTC[+1315.8]PPC[+1315.8]PAPELLGGPSVFLFPPKPK	4	2	ADC-AAPHControl	ADC-AAPHControl_T3	250774272
THTCPPCPAPELLGGPSVFLFPPKPK	THTC[+1315.8]PPC[+1315.8]PAPELLGGPSVFLFPPKPK	4	3	ADC-AAPHControl	ADC-AAPHControl_T3	288384992
THTCPPCPAPELLGGPSVFLFPPKPK	THTC[+1315.8]PPC[+1315.8]PAPELLGGPSVFLFPPKPK	4	4	ADC-AAPHControl	ADC-AAPHControl_T3	243644656
THTCPPCPAPELLGGPSVFLFPPKPK	THTC[+1315.8]PPC[+1315.8]PAPELLGGPSVFLFPPKPK	5	1	ADC-AAPHControl	ADC-AAPHControl_T3	74809864
THTCPPCPAPELLGGPSVFLFPPKPK	THTC[+1315.8]PPC[+1315.8]PAPELLGGPSVFLFPPKPK	5	2	ADC-AAPHControl	ADC-AAPHControl_T3	118242992
THTCPPCPAPELLGGPSVFLFPPKPK	THTC[+1315.8]PPC[+1315.8]PAPELLGGPSVFLFPPKPK	5	0	ADC-AAPHControl	ADC-AAPHControl_T3	22692704
THTCPPCPAPELLGGPSVFLFPPKPK	THTC[+1315.8]PPC[+1315.8]PAPELLGGPSVFLFPPKPK	5	3	ADC-AAPHControl	ADC-AAPHControl_T3	141336144
THTCPPCPAPELLGGPSVFLFPPKPK	THTC[+1315.8]PPC[+1315.8]PAPELLGGPSVFLFPPKPK	5	4	ADC-AAPHControl	ADC-AAPHControl_T3	111731200
THTCPPCPAPELLGGPSVFLFPPKPK	THTC[+1315.8]PPC[+1315.8]PAPELLGGPSVFLFPPKPK	3	0	ADC-AAPHControl	ADC-AAPHControl_T3	32938632
THTCPPCPAPELLGGPSVFLFPPKPK	THTC[+1315.8]PPC[+1333.8]PAPELLGGPSVFLFPPKPK	3	0	ADC-AAPHControl	ADC-AAPHControl_T3	823522
THTCPPCPAPELLGGPSVFLFPPKPK	THTC[+1315.8]PPC[+1333.8]PAPELLGGPSVFLFPPKPK	3	1	ADC-AAPHControl	ADC-AAPHControl_T3	967189
THTCPPCPAPELLGGPSVFLFPPKPK	THTC[+1315.8]PPC[+1333.8]PAPELLGGPSVFLFPPKPK	4	2	ADC-AAPHControl	ADC-AAPHControl_T3	2881633
THTCPPCPAPELLGGPSVFLFPPKPK	THTC[+1315.8]PPC[+1333.8]PAPELLGGPSVFLFPPKPK	3	2	ADC-AAPHControl	ADC-AAPHControl_T3	2065972
THTCPPCPAPELLGGPSVFLFPPKPK	THTC[+1315.8]PPC[+1333.8]PAPELLGGPSVFLFPPKPK	4	0	ADC-AAPHControl	ADC-AAPHControl_T3	1883908
THTCPPCPAPELLGGPSVFLFPPKPK	THTC[+1315.8]PPC[+1333.8]PAPELLGGPSVFLFPPKPK	4	1	ADC-AAPHControl	ADC-AAPHControl_T3	2066275
THTCPPCPAPELLGGPSVFLFPPKPK	THTC[+1315.8]PPC[+58]PAPELLGGPSVFLFPPKPK	3	2	ADC-AAPHControl	ADC-AAPHControl_T3	87995472
THTCPPCPAPELLGGPSVFLFPPKPK	THTC[+1315.8]PPC[+58]PAPELLGGPSVFLFPPKPK	3	0	ADC-AAPHControl	ADC-AAPHControl_T3	29866352
THTCPPCPAPELLGGPSVFLFPPKPK	THTC[+1315.8]PPC[+58]PAPELLGGPSVFLFPPKPK	3	3	ADC-AAPHControl	ADC-AAPHControl_T3	78868392
THTCPPCPAPELLGGPSVFLFPPKPK	THTC[+1315.8]PPC[+58]PAPELLGGPSVFLFPPKPK	3	4	ADC-AAPHControl	ADC-AAPHControl_T3	54391688
THTCPPCPAPELLGGPSVFLFPPKPK	THTC[+1315.8]PPC[+58]PAPELLGGPSVFLFPPKPK	4	0	ADC-AAPHControl	ADC-AAPHControl_T3	18058010
THTCPPCPAPELLGGPSVFLFPPKPK	THTC[+1315.8]PPC[+58]PAPELLGGPSVFLFPPKPK	4	2	ADC-AAPHControl	ADC-AAPHControl_T3	54894536
THTCPPCPAPELLGGPSVFLFPPKPK	THTC[+1315.8]PPC[+58]PAPELLGGPSVFLFPPKPK	4	3	ADC-AAPHControl	ADC-AAPHControl_T3	47046152
THTCPPCPAPELLGGPSVFLFPPKPK	THTC[+1315.8]PPC[+58]PAPELLGGPSVFLFPPKPK	4	4	ADC-AAPHControl	ADC-AAPHControl_T3	31216950
THTCPPCPAPELLGGPSVFLFPPKPK	THTC[+1315.8]PPC[+58]PAPELLGGPSVFLFPPKPK	3	1	ADC-AAPHControl	ADC-AAPHControl_T3	72573096
THTCPPCPAPELLGGPSVFLFPPKPK	THTC[+1315.8]PPC[+58]PAPELLGGPSVFLFPPKPK	4	1	ADC-AAPHControl	ADC-AAPHControl_T3	42247500
THTCPPCPAPELLGGPSVFLFPPKPK	THTC[+1333.8]PPC[+1315.8]PAPELLGGPSVFLFPPKPK	3	3	ADC-AAPHControl	ADC-AAPHControl_T3	822469
THTCPPCPAPELLGGPSVFLFPPKPK	THTC[+1333.8]PPC[+1315.8]PAPELLGGPSVFLFPPKPK	3	0	ADC-AAPHControl	ADC-AAPHControl_T3	205170
THTCPPCPAPELLGGPSVFLFPPKPK	THTC[+1333.8]PPC[+1315.8]PAPELLGGPSVFLFPPKPK	3	2	ADC-AAPHControl	ADC-AAPHControl_T3	545047
THTCPPCPAPELLGGPSVFLFPPKPK	THTC[+1333.8]PPC[+1315.8]PAPELLGGPSVFLFPPKPK	4	0	ADC-AAPHControl	ADC-AAPHControl_T3	181718
THTCPPCPAPELLGGPSVFLFPPKPK	THTC[+1333.8]PPC[+1315.8]PAPELLGGPSVFLFPPKPK	4	2	ADC-AAPHControl	ADC-AAPHControl_T3	1582245
THTCPPCPAPELLGGPSVFLFPPKPK	THTC[+1333.8]PPC[+1315.8]PAPELLGGPSVFLFPPKPK	3	1	ADC-AAPHControl	ADC-AAPHControl_T3	529192
THTCPPCPAPELLGGPSVFLFPPKPK	THTC[+1333.8]PPC[+1315.8]PAPELLGGPSVFLFPPKPK	4	1	ADC-AAPHControl	ADC-AAPHControl_T3	929377
THTCPPCPAPELLGGPSVFLFPPKPK	THTC[+58]PPC[+1315.8]PAPELLGGPSVFLFPPKPK	3	2	ADC-AAPHControl	ADC-AAPHControl_T3	87204096
THTCPPCPAPELLGGPSVFLFPPKPK	THTC[+58]PPC[+1315.8]PAPELLGGPSVFLFPPKPK	3	4	ADC-AAPHControl	ADC-AAPHControl_T3	54014344
THTCPPCPAPELLGGPSVFLFPPKPK	THTC[+58]PPC[+1315.8]PAPELLGGPSVFLFPPKPK	4	2	ADC-AAPHControl	ADC-AAPHControl_T3	54663420
THTCPPCPAPELLGGPSVFLFPPKPK	THTC[+58]PPC[+1315.8]PAPELLGGPSVFLFPPKPK	3	0	ADC-AAPHControl	ADC-AAPHControl_T3	29580438
THTCPPCPAPELLGGPSVFLFPPKPK	THTC[+58]PPC[+1315.8]PAPELLGGPSVFLFPPKPK	3	1	ADC-AAPHControl	ADC-AAPHControl_T3	71906128
THTCPPCPAPELLGGPSVFLFPPKPK	THTC[+58]PPC[+1315.8]PAPELLGGPSVFLFPPKPK	3	3	ADC-AAPHControl	ADC-AAPHControl_T3	78229880
THTCPPCPAPELLGGPSVFLFPPKPK	THTC[+58]PPC[+1315.8]PAPELLGGPSVFLFPPKPK	4	0	ADC-AAPHControl	ADC-AAPHControl_T3	17933558
THTCPPCPAPELLGGPSVFLFPPKPK	THTC[+58]PPC[+1315.8]PAPELLGGPSVFLFPPKPK	4	3	ADC-AAPHControl	ADC-AAPHControl_T3	46819856
THTCPPCPAPELLGGPSVFLFPPKPK	THTC[+58]PPC[+1315.8]PAPELLGGPSVFLFPPKPK	4	4	ADC-AAPHControl	ADC-AAPHControl_T3	30913598
THTCPPCPAPELLGGPSVFLFPPKPK	THTC[+58]PPC[+1315.8]PAPELLGGPSVFLFPPKPK	4	1	ADC-AAPHControl	ADC-AAPHControl_T3	42335824
THTCPPCPAPELLGGPSVFLFPPKPK	THTC[+58]PPC[+58]PAPELLGGPSVFLFPPKPK	4	0	ADC-AAPHControl	ADC-AAPHControl_T3	159997200
THTCPPCPAPELLGGPSVFLFPPKPK	THTC[+58]PPC[+58]PAPELLGGPSVFLFPPKPK	3	0	ADC-AAPHControl	ADC-AAPHControl_T3	663758784
THTCPPCPAPELLGGPSVFLFPPKPK	THTC[+58]PPC[+58]PAPELLGGPSVFLFPPKPK	3	1	ADC-AAPHControl	ADC-AAPHControl_T3	1050721024
THTCPPCPAPELLGGPSVFLFPPKPK	THTC[+58]PPC[+58]PAPELLGGPSVFLFPPKPK	3	2	ADC-AAPHControl	ADC-AAPHControl_T3	953325504
THTCPPCPAPELLGGPSVFLFPPKPK	THTC[+58]PPC[+58]PAPELLGGPSVFLFPPKPK	3	3	ADC-AAPHControl	ADC-AAPHControl_T3	603560128
THTCPPCPAPELLGGPSVFLFPPKPK	THTC[+58]PPC[+58]PAPELLGGPSVFLFPPKPK	3	4	ADC-AAPHControl	ADC-AAPHControl_T3	309096192
THTCPPCPAPELLGGPSVFLFPPKPK	THTC[+58]PPC[+58]PAPELLGGPSVFLFPPKPK	4	1	ADC-AAPHControl	ADC-AAPHControl_T3	252262048
THTCPPCPAPELLGGPSVFLFPPKPK	THTC[+58]PPC[+58]PAPELLGGPSVFLFPPKPK	4	2	ADC-AAPHControl	ADC-AAPHControl_T3	227084672
TKPREEQYNSTYRVVSVLTVLHQDWLNGK	TKPREEQYN[+1095.4]STYRVVSVLTVLHQDWLNGK	3	0	ADC-AAPHControl	ADC-AAPHControl_T3	2400137
TKPREEQYNSTYRVVSVLTVLHQDWLNGK	TKPREEQYN[+1095.4]STYRVVSVLTVLHQDWLNGK	3	4	ADC-AAPHControl	ADC-AAPHControl_T3	2887610
TKPREEQYNSTYRVVSVLTVLHQDWLNGK	TKPREEQYN[+1095.4]STYRVVSVLTVLHQDWLNGK	3	1	ADC-AAPHControl	ADC-AAPHControl_T3	3802852
[truncated: 37,267 more rows]
